# Supplementary material for: Differential expression of alternatively spliced transcripts related to energy metabolism in colorectal cancer
Source: BMC Genomics. 2016 Dec 28;17(Suppl 14):1011. doi: 10.1186/s12864-016-3351-5 (PMC5249009; doi:10.1186/s12864-016-3351-5)
Supplement: Additional file 1: Table S1. — Differential expression profiles of genes and transcripts in colon adenocarcinomas compared to matched normal tissues (TCGA data analyzed by CrossHub). (XLSX 43 MB) [file 12864_2016_3351_MOESM1_ESM.xlsx]

## Sheet: Sheet1
RNASeqV2 IlluminaHiSeq
./COAD
T-samples	C-samples	Paired of them (C+T)			*Normalized expression level 8% trimming is applied												**Warning. The absolute values of Spearman correlation coeff. can be higher for smaller groups of samples. Normal tissue is usually represented with a lower number of samples compared to tumor
285	41	52
																	Corr. with LogFC																								Corr. with CPM (tumor)
	Pooled samples									Paired samples							r	p-value	r	p-value	r	p-value	r	p-value	r	p-value	r	p-value	r	p-value	r	p-value	r	p-value	r	p-value	r	p-value			r	p-value	r	p-value	r	p-value	r	p-value	r
Gene Name / Transcript ID	Log2FC	FDR	P-value	Rel. StDev(T), %	Rel. StDev(N), %	Log2((87-perc.)-T / (median)-N)	Log2((12-perc.)-T / (median)-N)	Tumor CPM	Norm CPM	Log2FC (mean)	FDR	P-value	Tumor CPM	Norm CPM			followup_new_tumor_event_after_initial_treatment		followup_person_neoplasm_cancer_status		followup_treatment_success		followup_vital_status		new_tumor_event_after_initial_treatment		pathologic_M		pathologic_N		pathologic_T		pathologic_stage		person_neoplasm_cancer_status		vital_status		LogFC trimmed StDev		followup_new_tumor_event_after_initial_treatment		followup_person_neoplasm_cancer_status		followup_treatment_success		followup_vital_status		new_tumor_event_after_initial_treatment
CMA1	-5.43788	2.61926e-40	6.28622e-42	318.001	65.0625	-3.02531	-6	0.0446828	1.93689	-4.61004	9.69889e-06	1.21559e-06	0.0944909	2.16297			0.250232	0.27395	-0.0700877	0.769048	-0.222429	0.390856	0.241747	0.266436			-0.174574	0.474727	-0.358167	0.0787461	0.0359937	0.864373	-0.349456	0.0941633	-0.244611	0.272586	0.123542	0.556301	2.25092		0.00141955	0.981791	-0.06975	0.297554	0.147638	0.0962985	-0.0213091	0.724503	0.0212804
uc001wpp / NM_001836	-6	0.606906	4.17113e-42	353.863	65.1488	-3.45002	-6	0.0270878	1.84315	-4.67409	0.269351	1.1086e-06	0.0497044	2.01198		~unreliable	0.281783	0.22874	-0.174574	0.474727	-0.184565	0.493792	0.255013	0.25206			-0.274935	0.269523	-0.50787	0.0112894	0.0431858	0.841195	-0.333554	0.119853	-0.0953463	0.680988	0.0595931	0.782083	2.07774		-0.0121845	0.844682	-0.079906	0.232547	0.15224	0.0862504	-0.0183277	0.761794	0.032767
uc010alx / BC103974								0.00775361	0.0781118				0.0345846	0.105535		discarded. too few reads
GCG	-6	2.02479e-17	2.48374e-18	1098.96	150.96	-3.95384	-6	0.243238	38.3742	-6.69436	0.00392894	0.00162396	0.988056	51.975			-0.267261	0.241516	-0.320521	0.168268	-0.262039	0.309621	-0.0672184	0.760568			-0.0600977	0.801283	-0.0351691	0.864569	0.144117	0.482433	-0.000396116	0.998501	-0.172058	0.432438	0.0404928	0.844298	1.57418		0.0046455	0.940461	0.0245438	0.714245	0.028334	0.750878	-0.0908735	0.132075	-0.195407
uc002ucc / NM_002054	-6	6.17878e-09	2.48374e-18	1098.96	150.96	-3.95384	-6	0.243238	38.3742	-6.69436	0.00430248	0.00162396	0.988056	51.975			-0.267261	0.241516	-0.320521	0.168268	-0.262039	0.309621	-0.0672184	0.760568			-0.0600977	0.801283	-0.0351691	0.864569	0.144117	0.482433	-0.000396116	0.998501	-0.172058	0.432438	0.0404928	0.844298	1.57418		0.0046455	0.940461	0.0245438	0.714245	0.028334	0.750878	-0.0908735	0.132075	-0.195407
CNR1	-4.19707	2.33366e-33	1.12015e-34	216.22	94.2126	-2.24663	-6	0.414139	7.59608	-4.41598	7.02426e-05	1.64836e-05	0.437879	9.62046			0	1	0.0500626	0.833979	-0.243757	0.345776	-0.120873	0.582743			0.230288	0.328679	0.0585751	0.776234	-0.102755	0.617423	0.0340397	0.871675	-0.224777	0.302473	-0.225449	0.268137	2.0114		-0.0998983	0.107356	-0.0429122	0.521917	0.0167979	0.850723	-0.0138274	0.819113	0.100305
uc003pmq / NM_016083	-6	0.303519	1.38569e-26	342.148	126.926	-3.42931	-6	0.0333605	3.27491	-5.91976	0.69826	0.00024727	0.141586	4.27513			0.140028	0.60499	0.25049	0.349417	-0.248816	0.412367	-0.215499	0.39045			0.25049	0.349417	-0.0830836	0.720311	-0.154241	0.50442	-0.0343733	0.885606	0.164742	0.513594	-0.31334	0.166633	2.71471		-0.132289	0.0326521	-0.084889	0.204608	-0.0599341	0.501565	0.030434	0.614662	0.0388441
uc010kbz / AK313908								0.0449774	0.361484				0.0243154	0.317225		discarded. too few reads	-0.158114	0.73492	-0.288675	0.530092			0.545545	0.161938			-0.394405	0.333601	-0.481125	0.227437	-0.332026	0.421692	-0.271791	0.514932	-0.169031	0.689052	0	1	3.79389
uc010kca / NM_033181	-3.40864	0.397427	2.06308e-15	238.716	129.042	-1.25359	-6	0.111494	1.18401	-4.25407	0.431584	0.00113208	0.131122	1.35755		~unreliable	0.277884	0.297377	-0.209359	0.453942	0.197945	0.537439	-0.142777	0.571957			0.244252	0.380316	0.287742	0.218626	0.0535	0.822747	0.1085	0.648869	-0.494227	0.0370869	-0.0500626	0.833979	2.11564		-0.0478613	0.441328	-0.0377429	0.573305	0.0689863	0.439075	-0.078627	0.192801	-0.048213
uc011dzr / NM_001160258								0	0				0	0		discarded. too few reads
uc011dzs / NM_001160226	-6	0.0730822	4.96464e-12	506.277	158.92	-6	-6	0.00243738	0.723113	-5.57473	0.384808	0.000244745	0.00217116	1.03518		~unreliable	0.410792	0.272071	0	1	-0.545545	0.161938	0.174078	0.630536			0.204124	0.660642	0.539641	0.0866461	0.0476731	0.889301	-0.0908249	0.802951	-0.779423	0.0132739	0.537853	0.0878999	1.6485		-0.0563326	0.364707	-0.0382902	0.567753	0.131744	0.138246	0.0866126	0.151263	-0.16823
uc011dzt / NM_001160259								0	0.343807				0	0.392263		discarded. too few reads			-0.414039	0.41443	0.246885	0.637196	0.474342	0.28218			-0.612372	0.143811	-0.357813	0.344428	-0.365148	0.333899	-0.60553	0.083979	0.474342	0.28218	-0.173205	0.655852	3.35139
ENTPD5	-2.62094	1.803e-78	9.61602e-81	71.1741	37.95	-1.73423	-4.03599	19.8473	122.091	-2.55294	2.19595e-07	8.1982e-09	20.3754	105.895			-0.350325	0.119494	-0.310388	0.182894	-0.0578924	0.825327	0.0537215	0.807659			-0.0500626	0.833979	0.0327213	0.873919	0.0412637	0.84137	0.155949	0.456635	-0.0396664	0.857392	0.0520266	0.800725	1.19649		-0.0830971	0.180784	-0.112119	0.0934021	0.089374	0.315744	-0.117355	0.0514699	-0.0236011
uc001xpi / BC020966	-1.75989	0.000128442	1.15972e-51	52.7338	36.0853	-1.14119	-2.90506	5.99951	20.3187	-1.80085	0.0129553	4.47279e-08	5.88966	18.6506			-0.433735	0.0494856	-0.450564	0.0461891	0.0837916	0.749174	0.107443	0.625578			-0.110138	0.643904	-0.0731179	0.722613	-0.0517819	0.801644	0.0075204	0.97154	-0.158666	0.469618	0.0404651	0.844403	0.917656		-0.0670214	0.280686	-0.0514006	0.44295	-0.00439592	0.960723	-0.0260673	0.666345	-0.0885043
uc010tuo / NM_001249	-2.88402	0.00167826	2.02481e-81	83.3438	39.481	-1.94174	-4.50933	13.7115	101.219	-2.85511	0.000615815	1.04337e-08	14.5128	86.6778			-0.333642	0.139393	-0.310388	0.182894	-0.0792212	0.762475	0.0402911	0.855169			-0.0500626	0.833979	0.0254499	0.901785	0.0517819	0.801644	0.178906	0.39218	-0.0264443	0.904665	0.0520266	0.800725	1.35644		-0.0808512	0.192898	-0.126097	0.058964	0.120495	0.175478	-0.145744	0.0153822	-0.0354017
NR1H4	-4.76944	3.9218e-18	4.18325e-19	278.091	155.484	-2.82445	-6	0.486309	13.2635	-5.32974	0.000242649	6.79418e-05	0.344592	11.3634			-0.0667285	0.773818	0.0100125	0.966582	-0.600253	0.0108474	0.0446817	0.843483			-0.109109	0.656581	-0.0283004	0.893178	0.350939	0.0854226	0.179523	0.401256	0.143889	0.522927	0.135896	0.517174	2.35643		-0.066441	0.284882	-0.0924546	0.166954	0.0759609	0.394103	-0.0838715	0.16468	-0.0118251
uc001thp / NM_005123								5.73828e-05	0.00228067				0	0.00447067		discarded. too few reads
uc001thq / NM_001206977								0	0				0	0		discarded. too few reads
uc001thr / NM_001206979								0	4.09818e-06				0	0		discarded. too few reads
uc001ths / NM_001206992	-4.91948	0.738098	5.88716e-24	295.655	129.596	-2.60302	-6	0.271401	8.2134	-5.70035	0.315955	4.38473e-05	0.146184	7.30786			-0.175882	0.499526	-0.0173683	0.949096	-0.620496	0.023649	0.0549141	0.828662			0.125245	0.643961	0.191125	0.406593	0.30724	0.175488	0.396698	0.083321	0.267705	0.282825	0.261116	0.252919	2.63896		-0.0228864	0.712862	0.000306081	0.996357	0.0204657	0.81864	-0.0190477	0.752734	0.0475417
uc001tht / NM_001206993	-5.30623	2.94448e-14	2.95172e-20	287.111	147.759	-2.40683	-6	0.118916	4.70519	-6.33179	0.0127247	2.84554e-05	0.11552	3.73836			-0.235339	0.417978	-0.536745	0.0585912	-0.0693746	0.839385	-0.283473	0.305911			-0.431455	0.123465	-0.297331	0.230823	0.0690894	0.785312	-0.129084	0.609711	-0.177649	0.510395	-0.394472	0.105245	3.5475		-0.0600389	0.333957	-0.146684	0.0278126	0.0823143	0.355636	-0.108831	0.0710433	0.0747689
uc010svj / BC144187								0	0.0644647				0	0.0692534		discarded. too few reads
uc010svk / NM_001206978								0.00750152	0.213865				0.00298165	0.138114		discarded. too few reads
PCK1	-3.23519	2.06386e-40	4.4029e-42	167.047	59.6446	-1.66796	-6	34.8515	328.178	-3.11345	1.33486e-05	1.9222e-06	37.3601	298.481			-0.0834106	0.719253	0.0700877	0.769048	-0.295556	0.249424	0.241747	0.266436			0.250313	0.28714	0.0274697	0.894032	0.263764	0.192919	0.133784	0.523767	-0.158666	0.469618	0.225449	0.268137	2.02073		-0.137707	0.0261043	-0.182307	0.00609937	0.174876	0.0483443	-0.0858003	0.155149	-0.306815
uc002xyn / NM_002591	-3.31052	1.03404e-07	5.04079e-43	170.78	60.0702	-1.75767	-6	32.9072	326.479	-3.15828	0.0530425	2.00187e-06	35.951	295.932			-0.0834106	0.719253	0.0500626	0.833979	-0.295556	0.249424	0.228317	0.294719			0.250313	0.28714	0.0181785	0.929765	0.261741	0.196481	0.136555	0.515125	-0.158666	0.469618	0.213887	0.294095	2.02781		-0.134988	0.0292333	-0.181255	0.00640494	0.167773	0.0583643	-0.0861169	0.153626	-0.289114
uc010zzm / AK300072	2.01635	0.0313438	0.310441	202.886	330.197	4.06351	-6	1.2313	0.304356	0.766637	0.122857	0.616902	1.06051	0.663357		~unreliable	0.0569803	0.853313	-0.09759	0.751115	0.237735	0.456853	0.01849	0.949975			-0.311805	0.29969	-0.126418	0.653469	0.0876032	0.75622	-0.436746	0.103582	-0.42527	0.129542	-0.0771517	0.784629	6.403		-0.0519417	0.403335	-0.0238041	0.722498	0.0443006	0.61952	0.023959	0.691893	-0.301918
PDX1	4.93486	5.75219e-13	1.18112e-13	75.9119	83.1829	5.99257	3.61369	19.2406	0.629042	5.18622	3.79229e-05	7.38232e-06	20.7138	0.707577			-0.31696	0.161525	-0.0700877	0.769048	-0.0411341	0.875444	0.120873	0.582743			0.350438	0.129821	0.18744	0.359185	0.200655	0.325673	0.359792	0.0773011	0.356998	0.094475	0.144518	0.481202	1.6048		0.0140662	0.821071	0.165023	0.0131909	-0.0755749	0.396517	0.0510792	0.397948	-0.336316
uc001urt / NM_000209	4.93486	0.250362	1.18112e-13	75.9119	83.1829	5.99257	3.61369	19.2406	0.629042	5.18622	1	7.38232e-06	20.7138	0.707577			-0.31696	0.161525	-0.0700877	0.769048	-0.0411341	0.875444	0.120873	0.582743			0.350438	0.129821	0.18744	0.359185	0.200655	0.325673	0.359792	0.0773011	0.356998	0.094475	0.144518	0.481202	1.6048		0.0140662	0.821071	0.165023	0.0131909	-0.0755749	0.396517	0.0510792	0.397948	-0.336316
NPTX1	-5.1422	1.7025e-14	2.724e-15	376.566	185.673	-2.19927	-6	0.545655	19.2697	-4.97841	0.00955677	0.00471467	1.03828	30.5128			0.533828	0.0126854	0.170213	0.473089	0.0487515	0.852597	-0.0671519	0.760798			-0.0500626	0.833979	-0.00323173	0.987499	0.0149682	0.942146	-0.121118	0.564131	-0.18511	0.39778	-0.144518	0.481202	2.79517		0.0513022	0.409157	0.0388519	0.562082	0.00358078	0.968002	-0.0276514	0.647396	0.153407
uc002jyp / NM_002522	-5.1422	0.154528	2.724e-15	376.566	185.673	-2.19927	-6	0.545655	19.2697	-4.97841	1	0.00471467	1.03828	30.5128			0.533828	0.0126854	0.170213	0.473089	0.0487515	0.852597	-0.0671519	0.760798			-0.0500626	0.833979	-0.00323173	0.987499	0.0149682	0.942146	-0.121118	0.564131	-0.18511	0.39778	-0.144518	0.481202	2.79517		0.0513022	0.409157	0.0388519	0.562082	0.00358078	0.968002	-0.0276514	0.647396	0.153407
UGP2	-2.05964	1.94909e-87	5.19758e-90	32.1116	38.8785	-1.67429	-2.49619	103.139	429.97	-2.09897	1.55944e-09	1.66341e-11	94.776	392.795			-0.283596	0.21284	0.110138	0.643904	-0.255945	0.321415	0.36262	0.0890325			0.290363	0.214273	0.270657	0.181114	0.3293	0.100442	0.319023	0.120091	0.0264443	0.904665	0.560731	0.00288482	0.443616		-0.0196218	0.752376	-0.00495971	0.941025	0.0526637	0.554931	-0.0505515	0.402847	-0.106205
uc002scl / NM_001001521	-0.938204	1	8.81771e-52	27.4706	14.1312	-0.57401	-1.43554	65.0112	124.571	-0.982658	1	2.09573e-14	62.6372	119.719			-0.116775	0.614197	0.0300376	0.899961	0.109691	0.675153	0.147734	0.501136			-0.0500626	0.833979	0.059787	0.771723	-0.165055	0.420373	-0.0854951	0.684496	-0.0132221	0.952253	0.294817	0.143721	0.405911		-0.00130024	0.983321	-0.00420824	0.949948	0.0165356	0.853028	-0.100575	0.0954091	-0.041302
uc002scm / NM_006759	-3.82046	1	3.17185e-88	90.3366	51.3236	-2.77216	-4.96662	19.4363	274.592	-3.75355	1	4.16038e-10	21.1976	246.13			-0.133457	0.56413	0.0100125	0.966582	-0.255945	0.321415	-0.0268608	0.90317			0.290363	0.214273	0.171686	0.401679	0.509728	0.00781365	0.450828	0.0237113	0.0528886	0.810588	0.0751495	0.715216	0.720332		-0.0666668	0.283244	-0.147589	0.0268536	0.187482	0.0340793	-0.119888	0.0466045	-0.253712
uc010ypx / AK300731	-0.702783	0.585628	7.19768e-05	80.9855	89.0311	0.395187	-3.29447	17.0423	27.7388	-0.484003	0.45027	0.0068552	10.1897	22.7642			0.186052	0.445689	0.0119537	0.962453	0.00639486	0.981955	0.238366	0.298091			0	1	0.276044	0.19166	-0.0827295	0.700746	-0.059843	0.78621	-0.517312	0.0136784	0.430394	0.0357824	4.6181		0.0146584	0.813674	0.077035	0.249815	-0.00299906	0.973198	0.0755155	0.211062	-0.224211
PDK4	-3.096	8.68968e-35	3.7076e-36	123.516	95.4429	-1.66428	-4.7305	17.5559	150.111	-2.85309	0.000326091	9.73925e-05	24.6201	178.657			-0.0667285	0.773818	-0.290363	0.214273	0.248328	0.33652	-0.0402911	0.855169			-0.130163	0.584406	-0.33812	0.0911311	-0.0242728	0.906308	-0.205822	0.323622	-0.0661107	0.764404	-0.190764	0.350571	1.68852		0.0173759	0.779945	-0.01533	0.819116	0.00899562	0.919727	-0.0471743	0.43504	0.371718
uc003unz / AK098151	-2.58738	3.41071e-06	1.06621e-22	139.906	113.824	-0.909798	-4.06098	5.96185	35.8311	-2.7405	0.000129063	0.000503875	7.43243	46.6827			0.100093	0.665972	-0.150188	0.527378	0.0959795	0.714038	0.134304	0.541228			-0.0901127	0.705566	-0.18542	0.364479	0.193373	0.343896	-0.167824	0.422628	-0.211554	0.332532	0.0520266	0.800725	1.96862		0.0687944	0.268127	0.037273	0.578092	-0.0365356	0.68222	-0.0306053	0.612671	0.354017
uc003uoa / NM_002612	-3.32341	2.38084e-08	9.1636e-39	123.474	93.9712	-1.81045	-5.48532	11.3426	113.543	-2.95168	0.0070316	9.27692e-05	16.9082	129.837			-0.116775	0.614197	-0.210263	0.373582	0.118832	0.649648	0	1			-0.0901127	0.705566	-0.319537	0.111557	-0.0663455	0.747442	-0.163866	0.433807	0.0132221	0.952253	-0.190764	0.350571	1.75991		-0.0165485	0.790174	-0.0377238	0.573499	0.033246	0.709485	-0.0564615	0.350048	0.359917
TRIB3	3.7689	1.95769e-14	3.18451e-15	69.7951	46.865	4.74315	2.50532	82.8168	6.07528	3.72047	3.33246e-09	5.12469e-11	82.2249	5.95801			-0.150139	0.515956	0.130163	0.584406	0.141684	0.587522	-0.0537215	0.807659			0.310388	0.182894	0.0484759	0.814084	0.0424773	0.836765	0.0700585	0.739309	0.0661107	0.764404	-0.0635881	0.757624	0.726117		0.0277778	0.655094	0.0572621	0.392635	-0.106143	0.233082	0.0785184	0.193418	0.0295014
uc002wdm / NM_021158	4.23521	1	3.59142e-14	74.3064	76.7249	5.30703	2.88732	64.4258	3.42084	4.80119	1	1.37026e-10	69.9772	3.29671			-0.183563	0.42575	0.0100163	0.96657	0.112807	0.666419	-0.188072	0.390137			0.27044	0.248821	-0.0626255	0.761187	-0.103379	0.615275	0.0661131	0.753532	0.125641	0.567848	-0.179233	0.38098	1.4274		0.000354611	0.995451	0.06643	0.321199	-0.086521	0.331502	0.0383094	0.52622	0.0531026
uc002wdn / AK297546	2.63174	0.705911	1.71025e-06	108.59	65.9067	3.98457	1.0689	16.8352	2.71636	2.60529	0.851613	1.62761e-06	12.3244	2.7481			0.23355	0.308249	-0.0300376	0.899961	0.115785	0.65811	0.0268608	0.90317			0.110138	0.643904	0.012523	0.951585	0.167887	0.412331	-0.186823	0.371215	-0.383442	0.0708981	0.179203	0.381063	2.40984		0.05922	0.340604	0.0219429	0.743403	-0.0911207	0.306341	0.0870668	0.149123	0.082604
PRKCB	-2.68523	4.33421e-40	1.27137e-41	124.381	54.2526	-1.22807	-5.18128	4.42576	28.4658	-2.21451	2.22255e-05	3.55608e-06	6.09415	27.689			-0.183503	0.425903	-0.0100125	0.966582	-0.422005	0.0915413	0.107443	0.625578			0.0100125	0.966582	-0.0945281	0.646	-0.116914	0.569503	0.0300816	0.886496	0.0132221	0.952253	-0.190764	0.350571	1.36333		-0.0937354	0.130941	-0.162769	0.0145153	0.106405	0.231924	-0.068598	0.256039	0.0295014
uc002dmd / NM_212535	-2.82563	9.73227e-18	3.01792e-41	136.659	42.5563	-1.26097	-6	0.744577	5.27848	-2.49573	9.51055e-07	2.28896e-08	0.975864	4.91621			-0.23355	0.308249	-0.0901127	0.705566	-0.508844	0.0369825	0.120873	0.582743			-0.0700877	0.769048	-0.211678	0.299228	-0.114487	0.577599	-0.0383936	0.85542	-0.0528886	0.810588	-0.144518	0.481202	1.55827		-0.10757	0.082821	-0.151656	0.0228856	0.08434	0.343881	-0.0758303	0.20916	0.0118034
uc002dme / NM_002738	-2.65087	0.155954	2.32022e-39	123.264	58.1467	-1.24532	-5.09588	3.67289	23.0674	-2.15692	0.0662109	9.76489e-06	5.0226	22.6372			-0.116775	0.614197	0.0500626	0.833979	-0.422005	0.0915413	0.107443	0.625578			0.0300376	0.899961	-0.0824091	0.688993	-0.110846	0.589837	0.0336439	0.873155	0.0264443	0.904665	-0.179203	0.381063	1.36922		-0.0899529	0.147283	-0.160514	0.0159548	0.100844	0.257374	-0.0649043	0.282594	0.0531026
PRKACB	-2.00409	1.06376e-50	1.70201e-52	79.334	25.0572	-0.903694	-3.76429	49.8279	199.878	-2.26701	4.12341e-10	1.09958e-12	48.7426	193.132			-0.250232	0.27395	-0.250313	0.28714	-0.0198053	0.93986	0.147734	0.501136			0.130163	0.584406	-0.0775615	0.706467	-0.0780774	0.7046	-0.00554135	0.979027	-0.0793329	0.718983	0.352625	0.0772504	0.962599		-0.0446809	0.472303	-0.0629733	0.347078	0.0734788	0.409782	-0.08179	0.175449	-0.100305
uc001dji / NM_207578								0.0209405	2.15287e-05				0.0278363	0		discarded. too few reads
uc001djj / NM_002731	-1.73793	2.54997e-05	6.03187e-09	148.129	139.675	0.101066	-6	1.60919	5.36754	-2.12118	0.0173638	0.0289574	3.0028	6.86433			0.124035	0.612919	-0.0119537	0.962453	0.0639486	0.820878	-0.0476731	0.837412			-0.0119537	0.962453	0.125475	0.559086	-0.0931357	0.66512	0.0593406	0.787965	-0.0323875	0.889161	-0.072836	0.735195	3.29471		-0.0194905	0.753979	-0.0574819	0.390818	0.0234554	0.792705	-0.0124894	0.836357	0.199039
uc001djl / NM_182948	-2.38869	1.99444e-24	2.40062e-55	96.7668	32.1133	-1.16722	-5.03476	34.2494	179.357	-2.69999	2.72236e-06	2.20442e-10	33.8428	167.769			-0.350325	0.119494	-0.310388	0.182894	-0.00609394	0.981481	0.188025	0.390257			0.0700877	0.769048	-0.176533	0.388313	0.0303409	0.883026	-0.073225	0.727954	0.0528886	0.810588	0.329502	0.100222	1.25994		-0.0590427	0.342054	-0.0727424	0.277259	0.108733	0.221807	-0.115245	0.0558405	-0.265513
uc001djn / NM_001242859								0	0				0	0		discarded. too few reads
uc001djo / AY927366								0	0				0	0		discarded. too few reads
uc001djp / NM_001242860								0	0				0	0		discarded. too few reads
uc001djq / NM_001242861								0.0114996	0.111744				0.0107287	0.0972779		discarded. too few reads
uc009wcf / BX647515	-1.79334	4.5352e-08	5.77563e-12	123.286	46.5145	-0.192125	-6	0.420117	1.45619	-2.56272	1.65737e-05	0.00010835	0.253769	1.344		~unreliable	-0.081808	0.731693	0	1	-0.525026	0.0367748	0.387241	0.0749915			-0.0901127	0.705566	-0.0725966	0.730203	-0.0862379	0.681894	0.0150408	0.943113	0.0218582	0.923083	0.181834	0.384352	2.17426		-0.0996178	0.108351	-0.110194	0.0992036	0.148292	0.094815	-0.0878569	0.145453	-0.227467
uc010ort / NM_001242857								0	0				0	0		discarded. too few reads
uc010oru / NM_001242858	-0.00920923	1.18359e-06	0.447373	133.609	179.514	1.54202	-6	5.92006	5.95797	1.041	0.00334339	0.146312	6.58523	10.1523			0.100093	0.665972	0.110138	0.643904	-0.228523	0.377662	0.0537215	0.807659			0.0872872	0.722346	0.0610141	0.772029	-0.0292449	0.889634	-0.0121276	0.955148	-0.244611	0.272586	-0.0741249	0.724737	5.98726		0.0932431	0.132985	0.073407	0.272881	-0.0213705	0.810768	0.0036685	0.951623	0.183508
uc010orv / NM_001242862								1.2815	0.00330121				0.589887	0.00629083		discarded. too few reads
PYGM	-4.27657	6.4214e-12	1.52401e-12	290.45	203.084	-1.90731	-5.77435	0.487137	9.44121	-3.98223	0.0253947	0.0144242	0.715241	13.5585			0.216868	0.345036	0.130163	0.584406	0.0639863	0.807249	-0.0671519	0.760798			0.150188	0.527378	-0.00686743	0.973439	-0.0764592	0.710461	-0.0720376	0.732206	-0.118999	0.588644	-0.086711	0.673616	2.36721		0.0147754	0.812213	0.0150294	0.822603	-0.025211	0.777578	0.0750357	0.213985	0.277313
uc001oax / NM_005609	-5.22463	8.42874e-05	2.07536e-12	377.302	207.757	-2.52475	-6	0.243336	9.09864	-5.53981	8.97448e-05	0.0140057	0.432083	13.3287			0.350325	0.119494	0.0700877	0.769048	-0.0746507	0.775839	-0.120873	0.582743			0.0500626	0.833979	0.130481	0.525214	-0.171932	0.400993	0.0336439	0.873155	-0.237999	0.274149	-0.132957	0.517314	2.79933		-0.0588464	0.343664	-0.0602554	0.368325	0.0278941	0.754622	-0.00627125	0.917396	-0.0652555
uc001oay / NM_001164716								0.18397	0.188131				0.220798	0.1276		discarded. too few reads							0.433013	0.331827			-0.316228	0.48959	0.136386	0.747429	-0.218218	0.603645	-0.29277	0.481618	-0.845154	0.00823735	0.0824786	0.846053	2.55382
PGM5	-3.24593	5.96814e-19	5.41111e-20	188.814	138.445	-0.910325	-6	9.87398	93.6733	-2.90468	0.00435102	0.00185872	15.5024	125.764			0.183503	0.425903	0.0901127	0.705566	0.111214	0.670878	-0.0268608	0.90317			0.0901127	0.705566	-0.0129269	0.950025	-0.156964	0.443817	-0.162282	0.438322	-0.145444	0.507869	0.0635881	0.757624	2.06234		-0.0327424	0.598491	-0.0136768	0.838339	0.0581076	0.514714	0.063849	0.29051	0.112105
uc004agr / NM_021965	-3.24593	0.246921	5.41111e-20	188.814	138.445	-0.910325	-6	9.87398	93.6733	-2.90468	1	0.00185872	15.5024	125.764			0.183503	0.425903	0.0901127	0.705566	0.111214	0.670878	-0.0268608	0.90317			0.0901127	0.705566	-0.0129269	0.950025	-0.156964	0.443817	-0.162282	0.438322	-0.145444	0.507869	0.0635881	0.757624	2.06234		-0.0327424	0.598491	-0.0136768	0.838339	0.0581076	0.514714	0.063849	0.29051	0.112105
HIGD1A	-1.81208	8.01093e-56	8.545e-58	49.9578	44.5689	-1.17741	-2.42719	107.952	379.071	-1.87617	1.72017e-06	1.37614e-07	109.408	375.136			0.133457	0.56413	0.0100125	0.966582	0.102073	0.696667	0.241747	0.266436			-0.0100125	0.966582	0.143812	0.48337	0.065941	0.748933	-0.0281026	0.893921	-0.251221	0.247564	0.514485	0.00716509	0.774412		-0.0251773	0.685577	-0.162167	0.0148876	0.250888	0.00428396	-0.0884387	0.142796	0.0295014
uc003cma / NM_001099669	-2.55627	1	6.30818e-49	89.1031	57.7737	-1.45045	-4.15671	2.64308	15.5462	-2.70671	1	8.51632e-07	2.72581	13.7687			0.333642	0.139393	0.290363	0.214273	-0.0487515	0.852597	-0.228317	0.294719			0.0100125	0.966582	0.154315	0.45164	0.4183	0.03345	0.144075	0.492024	-0.0396664	0.857392	-0.109834	0.593257	1.27672		0.0447994	0.471128	-0.0707892	0.290397	0.151762	0.0872535	-0.0874366	0.147397	-0.0147516
uc003cmb / NM_014056	-1.67813	1	6.37237e-51	50.1282	45.3082	-1.0397	-2.26064	99.8084	319.399	-1.76058	1	3.86429e-07	100.823	319.065			0.133457	0.56413	0.0300376	0.899961	0.0716038	0.784782	0.255177	0.239946			0.0100125	0.966582	0.184613	0.36661	0.0744365	0.717809	-0.000791621	0.997004	-0.251221	0.247564	0.526047	0.00577474	0.789315		-0.0276596	0.656468	-0.154502	0.0204185	0.254672	0.00371957	-0.0874889	0.147154	0.0472023
uc010hid / NM_001099668	-3.09223	1.79215e-06	9.29858e-85	76.1396	44.6896	-2.26691	-4.46738	5.13902	43.8264	-3.23725	0.00192427	3.65011e-10	5.26416	41.919			0	1	-0.230288	0.328679	0.120355	0.645432	0.161165	0.46256			-0.230288	0.328679	-0.0929122	0.651673	-0.0416682	0.839835	-0.119931	0.567986	-0.0396664	0.857392	0.341063	0.0881728	1.04192		-0.0364067	0.558185	-0.141727	0.0336027	0.11214	0.20758	-0.0656431	0.27714	-0.129806
ITLN1	-3.44105	5.86051e-13	1.21899e-13	290.7	95.9778	-0.801197	-6	31.0124	336.817	-4.0775	0.00182626	0.000696351	65.3359	396.322			-0.383689	0.0859702	-0.330413	0.154783	-0.164536	0.528007	0.201456	0.356649			0.0500626	0.833979	0.071502	0.728513	0.171527	0.402119	0.116764	0.578321	-0.105777	0.630978	0.364186	0.0673911	2.86136		-0.0550844	0.375447	-0.129705	0.0520226	0.20771	0.0186407	-0.15567	0.00959059	-0.147516
uc001fxc / NM_017625	-3.44105	0.00254006	1.21899e-13	290.7	95.9778	-0.801197	-6	31.0124	336.817	-4.0775	3.87117e-05	0.000696351	65.3359	396.322			-0.383689	0.0859702	-0.330413	0.154783	-0.164536	0.528007	0.201456	0.356649			0.0500626	0.833979	0.071502	0.728513	0.171527	0.402119	0.116764	0.578321	-0.105777	0.630978	0.364186	0.0673911	2.86136		-0.0550844	0.375447	-0.129705	0.0520226	0.20771	0.0186407	-0.15567	0.00959059	-0.147516
PGM1	-1.59784	2.19465e-63	1.75572e-65	46.6149	26.3512	-0.844219	-2.51266	67.6509	204.772	-1.67446	1.33159e-09	7.10181e-12	62.7352	181.253			-0.0834106	0.719253	-0.390488	0.0887139	0.400676	0.110977	0.188025	0.390257			-0.350438	0.129821	-0.0771575	0.70793	0.0958774	0.641278	-0.123097	0.557733	-0.356998	0.094475	0.167641	0.413025	0.580173		-0.100828	0.10411	-0.166977	0.0121301	0.203086	0.0214978	-0.0785184	0.193418	-0.123906
uc001dbh / NM_002633	-1.60617	3.38027e-36	8.86753e-66	46.8321	26.4023	-0.843207	-2.50661	67.055	204.144	-1.68463	4.07389e-07	6.50017e-12	62.1652	180.727			-0.0667285	0.773818	-0.370463	0.107857	0.379348	0.133162	0.161165	0.46256			-0.350438	0.129821	-0.0650386	0.752263	0.104373	0.611864	-0.119139	0.570562	-0.37022	0.0820521	0.144518	0.481202	0.579562		-0.100118	0.106581	-0.16848	0.011366	0.203406	0.0212885	-0.0790461	0.190432	-0.123906
uc010ooy / NM_001172819	-0.0948095	9.73227e-18	0.791349	184.116	108.197	1.63156	-6	0.440069	0.46996	0.572458	9.51055e-07	0.937261	0.543986	0.35718		~unreliable	-0.251976	0.364947	0.0215917	0.941596	-0.174928	0.586601	0.135582	0.616613			0.439155	0.13326	-0.0394506	0.876492	0.266488	0.285103	0.286004	0.265772	0.123718	0.660457	0.249871	0.317317	3.13538		-0.017537	0.777959	0.0313104	0.64039	-0.019651	0.825742	0.0657371	0.276451	-0.280898
uc010ooz / NM_001172818								0	0.0221595				0	0.0182605		discarded. too few reads
GRIK5	-3.15989	1.00753e-14	1.55832e-15	228.403	141.295	-0.642853	-4.9643	0.522745	4.6721	-3.3491	0.0049408	0.00218914	0.554089	6.28744			0.266914	0.242151	0.0901127	0.705566	-0.0350401	0.89379	-0.34919	0.102438			0.150188	0.527378	0.047668	0.81713	-0.00768637	0.970273	0.0197905	0.925192	-0.237999	0.274149	-0.341063	0.0881728	2.23515		0.0380615	0.540423	0.0841647	0.20851	-0.0985734	0.268299	0.0688619	0.254211	0.100305
uc002osi / BC052975								0.0437825	0.047747				0.056563	0.067062		discarded. too few reads
uc002osj / NM_002088	-3.41768	1	3.6004e-16	251.396	137.276	-0.922433	-6	0.418256	4.46958	-3.66395	0.0174106	0.00164992	0.45138	6.02024			0.31696	0.161525	0.0700877	0.769048	-0.0563689	0.829859	-0.34919	0.102438			0.110138	0.643904	0.0484759	0.814084	0.0198228	0.923429	-0.00949946	0.964054	-0.317332	0.140093	-0.329502	0.100222	2.51371		-0.00391074	0.949864	0.0026365	0.968629	-0.00431811	0.961418	0.0413803	0.493575	0.0415965
uc010eib / BC131717								0.0240797	0.118492				0.018103	0.178238		discarded. too few reads
PPARGC1A	-1.85915	1.0374e-35	3.87297e-37	84.072	33.941	-0.738731	-4.13042	12.7226	46.1566	-2.32872	1.14749e-06	8.26196e-08	10.5534	42.9036			-0.400371	0.0721012	-0.250313	0.28714	0.126449	0.62867	0.174595	0.425578			0.0901127	0.705566	-0.0290856	0.887836	0.0590637	0.774414	0.142096	0.498053	0.290887	0.178114	0.23701	0.243701	1.94405		-0.0300237	0.629218	-0.0769506	0.250335	0.162329	0.0671474	-0.211599	0.000400813	-0.194709
uc003gqs / NM_013261	-1.87617	3.26504e-05	5.86982e-38	84.7571	33.4954	-0.715641	-4.14018	11.3872	41.8024	-2.45815	0.403616	5.0565e-08	8.84103	38.8308			-0.23355	0.308249	-0.310388	0.182894	0.126449	0.62867	0.120873	0.582743			0.0500626	0.833979	-0.0941241	0.647416	0.0631092	0.759396	0.120722	0.565415	0.211554	0.332532	0.179203	0.381063	1.93126		-0.0232861	0.708074	-0.0811588	0.225281	0.149781	0.0915084	-0.216137	0.000297711	-0.177009
uc003gqt / AB061325	-1.96831	1.92988e-14	1.01369e-08	160.48	74.7962	-0.235453	-6	0.978595	3.82933	-2.20456	0.000171818	0.0155822	1.08318	3.67736			-0.383689	0.0859702	-0.0100125	0.966582	-0.0685568	0.793751	0.33576	0.117274			0.170213	0.473089	0.21693	0.287116	0.057041	0.781954	0.243819	0.240189	0.171888	0.4329	0.260133	0.199345	4.35672		-0.0297201	0.63269	-0.0442235	0.509267	0.143451	0.106223	-0.13025	0.0305203	-0.0744467
uc003gqu / BC029800								0.0412041	0.075732				0.0255639	0.0907295		discarded. too few reads
uc010ier / AK296591								0.00400156	0.0170541				0.0101561	0.00955992		discarded. too few reads
uc011bxp / AK301883								0.000924694	0.0174004				0	0.0076173		discarded. too few reads
PID1	-1.83105	1.25525e-30	7.02938e-32	94.1943	23.0071	-0.640446	-4.06027	16.5574	58.9106	-2.21391	1.36909e-09	1.09527e-11	17.994	59.062			-0.300278	0.185983	-0.350438	0.129821	0.213288	0.411108	-0.107443	0.625578			-0.110138	0.643904	0.247227	0.223365	0.0473319	0.818399	0.194343	0.351913	-0.396664	0.0609348	0.0173422	0.932989	1.04721		-0.0658394	0.289276	-0.0458397	0.493896	0.0911789	0.306031	-0.0902328	0.134834	-0.165208
uc002vpr / AY317148	-1.35189	0.086702	8.39314e-08	113.385	65.8506	0.196106	-6	5.46347	13.9453	-1.5248	0.451837	0.000406394	6.35558	16.8178			0.166821	0.469834	-0.170213	0.473089	0.362589	0.152619	-0.188025	0.390257			0.0500626	0.833979	0.13856	0.499649	0.0465228	0.821454	0.0170199	0.935642	-0.489219	0.0178295	0.0404651	0.844403	3.7901		-0.0118323	0.849117	-0.00376025	0.95527	0.0708519	0.426768	-0.0221304	0.71434	-0.189033
uc002vps / NM_017933	-2.17328	9.76259e-06	6.24864e-23	122.455	46.5057	-0.480702	-6	0.886863	4.00018	-3.10747	0.0210863	7.21727e-07	1.05982	3.69737			-0.283596	0.21284	-0.170213	0.473089	0.0853151	0.744755	0.0537215	0.807659			0.0500626	0.833979	0.181381	0.375205	0.195396	0.338774	0.323773	0.114369	0	1	0.109834	0.593257	2.51201		-0.0743352	0.231379	-0.00332589	0.960433	0.0473954	0.595242	-0.017551	0.771604	-0.101026
uc002vpt / NM_001100818	-2.13118	1.87471e-24	2.8756e-35	107.805	31.5886	-0.758086	-6	9.15963	40.126	-2.27709	2.16582e-06	1.28519e-10	10.255	37.856			-0.517146	0.0163624	-0.510639	0.0214104	0.249851	0.333467	-0.174595	0.425578			-0.230288	0.328679	0.130481	0.525214	-0.0813137	0.692929	0.139325	0.506554	-0.317332	0.140093	-0.132957	0.517314	1.14087		-0.0986643	0.111789	-0.0847421	0.205395	0.137898	0.120599	-0.137747	0.0220817	-0.236067
uc002vpu / CU691825								0.218858	0.313392				0.247656	0.542814		discarded. too few reads	0.193649	0.568322	0.387298	0.239272	-0.53936	0.10762	0.519615	0.101378			0.31053	0.416049	0.332865	0.290411	0.33198	0.291776	0.471213	0.122022	-0.414039	0.26792	0.514136	0.0872586	5.96284
C1QTNF2	-1.85869	8.38545e-34	3.80141e-35	72.1771	39.306	-0.976922	-3.1021	1.00765	3.6545	-1.96318	1.73123e-07	5.94991e-09	1.22725	4.07017			0.383689	0.0859702	-0.170213	0.473089	0.466186	0.0592687	-0.241747	0.266436			-0.150188	0.527378	0.172494	0.399433	-0.180427	0.377762	-0.28815	0.162466	-0.436331	0.0373878	-0.109834	0.593257	1.04339		0.0200946	0.74661	-0.0184862	0.782723	0.139767	0.115602	-0.0393647	0.514878	0.230111
uc003lyd / NM_031908	-1.85869	1	3.80141e-35	72.1771	39.306	-0.976922	-3.1021	1.00765	3.6545	-1.96318	1	5.94991e-09	1.22725	4.07017			0.383689	0.0859702	-0.170213	0.473089	0.466186	0.0592687	-0.241747	0.266436			-0.150188	0.527378	0.172494	0.399433	-0.180427	0.377762	-0.28815	0.162466	-0.436331	0.0373878	-0.109834	0.593257	1.04339		0.0200946	0.74661	-0.0184862	0.782723	0.139767	0.115602	-0.0393647	0.514878	0.230111
MLXIPL	3.32881	7.33736e-08	2.50449e-08	92.4309	239.201	4.62448	1.64405	38.664	3.84801	3.12476	3.35706e-06	3.3123e-07	37.4494	4.22748			-0.216868	0.345036	0.0901127	0.705566	-0.370207	0.143549	-0.0402911	0.855169			0.0100125	0.966582	-0.21491	0.291737	0.107609	0.600808	0.00197905	0.992509	0.118999	0.588644	-0.190764	0.350571	2.14581		0.0466904	0.452595	0.195533	0.00322813	-0.263639	0.00263966	0.117672	0.0508395	0.236011
uc003tyj / AF056184	3.43855	0.0483881	8.21715e-07	104.885	247.61	4.95727	1.66253	11.1106	1.02478	3.11904	0.0810837	9.04508e-07	9.02741	1.08402			-0.100093	0.665972	0.150188	0.527378	-0.338213	0.184242	0	1			-0.0100125	0.966582	-0.172898	0.398313	0.317164	0.11439	0.0957862	0.648777	0.264443	0.222711	-0.225449	0.268137	1.53018		0.0510639	0.411339	0.184712	0.00544938	-0.242882	0.00573731	0.143739	0.0168686	0.165208
uc003tyk / NM_032954								0	0.00111416				0	8.61812e-05		discarded. too few reads
uc003tyl / NM_032953								0	0.00914463				0	0.018426		discarded. too few reads
uc003tym / NM_032952								0.243993	0.0194866				0.0322591	0.0262905		discarded. too few reads
uc003tyn / NM_032951	3.32955	0.00130454	4.29555e-08	90.9469	272.318	4.65434	1.58189	20.142	2.00358	3.9941	0.552895	3.68286e-07	21.1385	2.20761			-0.31696	0.161525	-0.0901127	0.705566	-0.188912	0.467744	0.0805823	0.714736			-0.0901466	0.70546	-0.303835	0.131299	0.00586692	0.977308	-0.083928	0.689996	0.0198381	0.928412	-0.0867258	0.673563	4.46448		0.0182035	0.769752	0.171488	0.0099629	-0.215592	0.014524	0.0536133	0.374925	0.241912
uc003tyo / AF245474								0.0105409	0.0266655				0.0304511	0.0305312		discarded. too few reads
uc003typ / BC012925	3.94643	0.0506104	3.21784e-07	104.813	198.311	5.66213	2.16371	5.3514	0.347115	4.08837	0.195664	4.98147e-06	5.25766	0.412583			0.0500464	0.82943	0.0500626	0.833979	-0.262039	0.309621	0.107443	0.625578			-0.0500626	0.833979	-0.206427	0.311654	0.065941	0.748933	-0.11241	0.592666	-0.118999	0.588644	-0.0982725	0.632929	2.23148		0.011584	0.852247	0.157809	0.0178453	-0.256579	0.00346127	0.116195	0.0538371	0.265513
uc003tyq / AK055029	4.14336	8.54087e-05	3.85475e-06	109.683	153.078	6.11266	2.11373	0.910637	0.0515309	4.44131	9.72304e-05	7.47175e-05	0.896315	0.0654387		~unreliable	-0.31497	0.252851	-0.12943	0.659217	0.132019	0.698802	-0.219578	0.397114			-0.125245	0.643961	-0.361118	0.128759	0.140708	0.565585	-0.22616	0.366843	0.150849	0.550182	-0.37097	0.117901	1.81024		0.0618206	0.319784	0.158561	0.017301	-0.255782	0.00356722	0.136564	0.0232613	0.265513
FAM132A	-2.13807	4.95175e-17	6.20619e-18	142.727	63.8812	-0.703414	-4.90938	1.3727	6.04226	-2.91447	4.6345e-06	4.94347e-07	1.10251	5.35624			-0.0500464	0.82943	0.190238	0.421763	-0.252898	0.327409	-0.214886	0.324794			0.330413	0.154783	0.385384	0.0518606	0.466441	0.0163069	0.400956	0.0469905	0.237999	0.274149	-0.086711	0.673616	2.15494		0.0196218	0.752376	0.0504988	0.451002	-0.0876274	0.325332	-0.0551951	0.360977	-0.0590029
uc001adl / NM_001014980	-2.13807	1.38176e-09	6.20619e-18	142.727	63.8812	-0.703414	-4.90938	1.3727	6.04226	-2.91447	1.24633e-05	4.94347e-07	1.10251	5.35624			-0.0500464	0.82943	0.190238	0.421763	-0.252898	0.327409	-0.214886	0.324794			0.330413	0.154783	0.385384	0.0518606	0.466441	0.0163069	0.400956	0.0469905	0.237999	0.274149	-0.086711	0.673616	2.15494		0.0196218	0.752376	0.0504988	0.451002	-0.0876274	0.325332	-0.0551951	0.360977	-0.0590029
PRKAA2	-2.52984	6.70121e-14	1.19728e-14	180.374	83.8885	-0.306205	-6	1.38942	8.02401	-3.13064	0.000265702	7.65222e-05	1.71471	10.0675			0.166821	0.469834	0.210263	0.373582	0.0213288	0.935242	-0.322329	0.133615			0.450564	0.0461891	0.285604	0.157263	0.0699864	0.734061	0.171782	0.411609	-0.105777	0.630978	-0.144518	0.481202	2.53698		0.0780172	0.209017	0.0988967	0.13919	-0.125564	0.157876	-0.0225853	0.708732	0.259613
uc001cyk / NM_006252	-2.52984	0.175703	1.19728e-14	180.374	83.8885	-0.306205	-6	1.38942	8.02401	-3.13064	0.545257	7.65222e-05	1.71471	10.0675			0.166821	0.469834	0.210263	0.373582	0.0213288	0.935242	-0.322329	0.133615			0.450564	0.0461891	0.285604	0.157263	0.0699864	0.734061	0.171782	0.411609	-0.105777	0.630978	-0.144518	0.481202	2.53698		0.0780172	0.209017	0.0988967	0.13919	-0.125564	0.157876	-0.0225853	0.708732	0.259613
SRI	-1.69927	6.23008e-37	1.99362e-38	66.6078	52.4059	-0.881962	-2.32993	157.032	509.94	-1.5233	6.49548e-05	1.48963e-05	169.699	449.893			-0.300278	0.185983	-0.150188	0.527378	0.112738	0.666612	0.134304	0.541228			-0.130163	0.584406	0.347007	0.0824209	0.107205	0.602185	0.0621423	0.767926	-0.251221	0.247564	0.132957	0.517314	0.795559		-0.0839245	0.176465	-0.111218	0.0960845	0.199301	0.0241088	-0.136774	0.023048	-0.20061
uc003ujq / NM_003130	6.81751	1.61186e-28	1.10877e-23	55.5005	261.179	7.38892	5.90908	86.6032	0.767818	6.65087	2.04894e-05	1.25906e-09	88.5518	1.98309			0.443684	0.0439348	-0.0547997	0.818509	0.475085	0.0539561	-0.427554	0.0418479			-0.259924	0.268411	-0.103966	0.61326	-0.176313	0.388914	-0.157314	0.452655	-0.0292	0.894781	-0.421475	0.0319956	2.24802		0.108688	0.0796568	0.0600427	0.370022	0.0033479	0.970082	-0.0204739	0.734888	-0.188809
uc003ujr / NM_198901	-3.84349	0.141348	1.28377e-52	209.617	54.9751	-1.84633	-6	28.4729	408.729	-4.96937	0.196633	5.16128e-07	33.2327	356.878			-0.152946	0.508049	-0.0913223	0.701786	-0.163506	0.530631	-0.0274361	0.901106			0.121763	0.609079	0.202283	0.32168	0.418487	0.033363	0.221679	0.286888	-0.0268179	0.903324	0.0234623	0.909423	2.6005		-0.139012	0.0247077	-0.11597	0.0826135	0.184908	0.0366605	-0.104147	0.084157	-0.146555
uc010lej / AK310366	-1.31443	1	2.96855e-24	64.6203	34.1011	-0.552715	-2.23525	24.5605	61.083	-1.10222	1	5.45192e-05	31.0223	57.8604			-0.333642	0.139393	-0.370463	0.107857	0.255945	0.321415	0.0402911	0.855169			-0.210263	0.373582	0.13856	0.499649	0.0707955	0.731098	-0.133388	0.525007	-0.423109	0.0442603	0.00578073	0.977641	0.870128		-0.129196	0.0369819	-0.120837	0.0704375	0.222736	0.0115014	-0.126115	0.0362567	-0.100305
uc011khg / AK295225								0	0.0145617				0	0.0081698		discarded. too few reads
uc011khh / NM_001256892	-2.20372	0.0401823	1.57411e-25	99.6387	97.1912	-1.07287	-3.561	7.68883	35.4197	-1.64065	0.141746	0.00320599	10.1651	28.4823			-0.333642	0.139393	-0.0100125	0.966582	-0.10055	0.700997	0.147734	0.501136			0.0500626	0.833979	0.145832	0.477182	0.296128	0.141866	0.146054	0.486032	0.158666	0.469618	0.109834	0.593257	1.63389		-0.0451537	0.467624	-0.0556088	0.406466	0.0783405	0.379413	-0.102792	0.0882936	-0.135707
ADRA2A	-2.13808	1.5933e-21	1.23215e-22	122.396	66.5346	-0.39632	-4.58512	11.8503	52.162	-2.42042	0.000954067	0.000325655	10.8415	40.0601			-0.0500464	0.82943	0.110138	0.643904	-0.284892	0.267718	0.0805823	0.714736			-0.0100125	0.966582	0.261366	0.197147	0.202678	0.320717	0.315857	0.124021	0.158666	0.469618	0.086711	0.673616	2.29283		-0.0978725	0.114708	0.0329144	0.623356	0.0110917	0.901109	-0.0320828	0.595615	-0.0649031
uc001kzo / NM_000681	-2.13808	1.36309e-08	1.23215e-22	122.396	66.5346	-0.39632	-4.58512	11.8503	52.162	-2.42042	0.0510016	0.000325655	10.8415	40.0601			-0.0500464	0.82943	0.110138	0.643904	-0.284892	0.267718	0.0805823	0.714736			-0.0100125	0.966582	0.261366	0.197147	0.202678	0.320717	0.315857	0.124021	0.158666	0.469618	0.086711	0.673616	2.29283		-0.0978725	0.114708	0.0329144	0.623356	0.0110917	0.901109	-0.0320828	0.595615	-0.0649031
CPT1A	-1.40225	1.12542e-51	1.50055e-53	41.0915	32.4331	-0.759315	-2.07282	138.593	366.318	-1.311	7.40607e-07	4.93738e-08	133.143	321.011			-0.150139	0.515956	-0.150188	0.527378	-0.0243757	0.926014	0.0134304	0.951502			-0.0901127	0.705566	-0.0181785	0.929765	0.237064	0.243591	0.208196	0.317946	0.105777	0.630978	-0.0173422	0.932989	0.687938		-0.0141844	0.819593	-0.0470421	0.482623	-0.0448034	0.615546	-0.0957207	0.11259	-0.129806
uc001oof / NM_001031847	-2.06439	0.506084	1.90266e-36	72.7169	57.1454	-0.987607	-3.64301	0.852593	3.56603	-2.20589	0.656869	2.92198e-07	0.684233	2.82184			-0.172706	0.466533	-0.501901	0.0285523	0.211444	0.431798	-0.0364304	0.872131			-0.545545	0.0156929	-0.298277	0.14755	-0.310923	0.130329	-0.304327	0.148217	-0.284157	0.199972	0.0370625	0.860384	1.16287		-0.0291964	0.6387	-0.178249	0.00735458	0.145998	0.100094	-0.187907	0.00171531	0.00590029
uc001oog / NM_001876	-1.43636	3.25696e-20	8.14132e-56	41.1889	31.8234	-0.791338	-2.09556	124.402	336.68	-1.32089	2.56636e-07	3.93855e-08	122.73	297.29			-0.150139	0.515956	-0.170213	0.473089	0.00609394	0.981481	0.0134304	0.951502			-0.0700877	0.769048	-0.00888726	0.965631	0.228568	0.261394	0.185239	0.375355	0.0661107	0.764404	-0.0289037	0.888533	0.693754		-0.0100473	0.871665	-0.055158	0.410287	-0.0359243	0.687258	-0.103003	0.0876387	-0.118006
NPY1R	-2.63662	1.2585e-07	4.36281e-08	275.273	61.1285	-0.85379	-6	1.08522	6.74868	-3.004	4.6878e-06	5.12533e-07	1.43777	6.80141			-0.0500464	0.82943	-0.250313	0.28714	-0.163013	0.531887	0.107443	0.625578			-0.130163	0.584406	-0.122806	0.550066	-0.0999228	0.627202	-0.219675	0.29138	-0.264443	0.222711	0.0751495	0.715216	2.11978		-0.0137121	0.825503	0.0136772	0.838334	-0.058751	0.510062	-0.0697626	0.248037	-0.182909
uc003iqm / NM_000909	-2.32461	3.09902e-40	0.00130057	315.584	49.1646	-0.535802	-6	0.746096	3.73742	-2.96261	1.49054e-06	7.14524e-07	1.01306	3.7991			-0.0333642	0.885839	-0.310388	0.182894	-0.115785	0.65811	0.0134304	0.951502			-0.170213	0.473089	-0.193904	0.342548	-0.224928	0.269274	-0.313086	0.127535	-0.317332	0.140093	-0.0173422	0.932989	2.38744		-0.0518073	0.404554	-0.0118903	0.859219	0.0160193	0.857568	-0.0580566	0.336581	-0.230879
uc011cjj / AK296624	-3.47945	1	6.62429e-19	254.616	81.3606	-1.36546	-6	0.268796	2.99806	-3.74354	1	2.26141e-06	0.365112	3.00793			-0.139443	0.569119	-0.203213	0.418656	-0.249399	0.370036	-0.081808	0.731693			0.0597685	0.813757	-0.0431068	0.845162	0.340323	0.112068	0.0659802	0.764856	0.0353996	0.882213	0.119416	0.587329	2.04126		0.0463519	0.455882	0.0155767	0.816256	-0.143836	0.105277	-0.0923611	0.125837	-0.180862
BCL2	-1.69083	1.03752e-27	6.64014e-29	83.2087	21.863	-0.655925	-3.29663	8.8788	28.6646	-1.5681	3.49066e-07	1.67552e-08	9.97663	27.3419			-0.383689	0.0859702	-0.450564	0.0461891	-0.0243757	0.926014	0.295468	0.171066			-0.270338	0.249006	-0.198751	0.330378	-0.33375	0.095659	-0.156345	0.455479	-0.118999	0.588644	0.179203	0.381063	1.14607		-0.203665	0.000935422	-0.233707	0.000407516	0.194672	0.0276674	-0.08179	0.175449	-0.253712
uc002lit / NM_000633	-1.86189	0.492587	6.61513e-28	96.4727	27.0722	-0.712401	-4.20363	4.58534	16.667	-1.98157	0.674316	1.3964e-07	4.74256	15.5788			-0.266914	0.242151	-0.390488	0.0887139	-0.00761742	0.976852	0.322329	0.133615			-0.330413	0.154783	-0.0626148	0.761227	-0.412637	0.0361756	-0.231153	0.266251	-0.317332	0.140093	0.179203	0.381063	1.41453		-0.15438	0.0125216	-0.188622	0.0045241	0.151998	0.0867563	-0.0712387	0.238146	-0.118006
uc002liu / M13994	-1.49348	0.000301728	1.59154e-20	81.7351	34.5117	-0.414701	-3.14884	4.05092	11.406	-1.27297	0.000305849	1.45226e-06	4.81139	11.2294			-0.533828	0.0126854	-0.390488	0.0887139	0.0319932	0.902983	0.282038	0.19229			-0.0901127	0.705566	-0.319133	0.112035	-0.119341	0.561459	-0.031269	0.882045	0.18511	0.39778	0.190764	0.350571	1.14204		-0.187235	0.00238733	-0.196736	0.00304041	0.195081	0.0273361	-0.0847982	0.160048	-0.247812
uc002liv / NM_000657	-0.477209	6.89307e-09	0.458702	109.961	54.7003	0.896234	-2.98532	0.202258	0.281553	0.363275	3.44476e-05	0.379749	0.264873	0.268494		~unreliable	-0.125988	0.76626	-0.125988	0.76626	-0.356348	0.432711	0.394405	0.333601					-0.678557	0.0309938	-0.3114	0.381113	-0.308695	0.385482	0.327327	0.428692	0.213201	0.55425	1.47686		-0.176626	0.00420557	-0.21191	0.00138707	0.151721	0.0873392	-0.0443066	0.4635	-0.0590729
SLC2A4	-2.50993	9.14973e-14	1.68355e-14	133.431	164.398	-1.13117	-4.06533	2.87346	16.367	-2.22635	0.0227423	0.0126751	3.71955	20.4128			0.31696	0.161525	0.130163	0.584406	-0.121879	0.641226	0.0134304	0.951502			0.170213	0.473089	0.0795813	0.699168	0.0214409	0.917199	0.113598	0.588739	0	1	0.0404651	0.844403	1.70035		-0.0639481	0.303382	-0.0198388	0.767265	0.0998834	0.261958	0.0395758	0.512625	0
uc002gfp / NM_001042	-2.56402	4.16063e-10	1.98226e-14	139.216	165.443	-1.25603	-4.16607	2.50491	14.8129	-2.30138	0.0800975	0.0127621	3.2109	18.456			0.283596	0.21284	0.110138	0.643904	-0.0914091	0.727154	-0.0134304	0.951502			0.170213	0.473089	0.0258538	0.900234	0.0469273	0.819926	0.117556	0.57573	0	1	0.0289037	0.888533	1.74222		-0.0821515	0.185814	-0.0667307	0.319009	0.142096	0.1096	0.00696534	0.908292	-0.138665
uc010cmd / BC034387	-2.69876	1	1.93111e-08	215.225	194.099	0.025809	-6	0.103343	0.670948	-3.46707	1	0.0298611	0.176779	0.932179		~unreliable	0.470679	0.0893902	0.439155	0.13326	-0.42774	0.189407	-0.216506	0.438315			0.52962	0.0765749	-0.00863267	0.973768	-0.0990148	0.705369	0.198731	0.460605	0.135582	0.616613	-0.0527046	0.840782	3.36393		0.0383497	0.537359	0.0803395	0.230014	-0.0780861	0.380967	0.046378	0.44284	0.264033
MET	1.89789	9.4258e-18	1.08082e-18	49.5059	25.3006	2.57145	1.15068	191.915	51.4973	2.05661	2.16287e-06	1.90332e-07	195.465	50.2968			0.0333642	0.885839	-0.270338	0.249006	0.175201	0.501214	-0.228317	0.294719			-0.290363	0.214273	-0.0323173	0.875463	-0.0453091	0.826041	0.052247	0.804111	0.171888	0.4329	-0.179203	0.381063	0.790436		0.100709	0.104519	0.0220932	0.741707	-0.0592139	0.506729	-0.014986	0.80425	0
uc003vii / DQ656040	1.73471	0.000366193	0.000584231	113.645	112.553	3.0045	-6	1.22943	0.369405	3.25179	0.00832145	0.000241307	1.66194	0.429261		~unreliable	0.201008	0.439171	0.375735	0.151513	-0.145272	0.635833	-0.428174	0.0674141			0.209359	0.453942	0.17369	0.451473	0.177285	0.442015	0.342711	0.13909	0.474097	0.0468456	-0.243709	0.287064	2.76349		-0.0160941	0.795807	-0.0569381	0.395322	-0.00561042	0.949884	-0.0906269	0.133132	-0.15791
uc003vij / NM_000245	-0.508435	3.03131e-07	0.753228	199.162	105.385	2.21644	-6	4.26967	6.07363	0.619207	0.000512597	0.192287	7.55041	5.43115			-0.364073	0.165658	-0.130931	0.641852	0.125436	0.697694	-0.0988454	0.696376			-0.190131	0.48062	-0.137194	0.553167	0.0139767	0.952052	0.0417306	0.861328	0.278887	0.247586	-0.387738	0.0824352	4.54579		-0.0571382	0.357877	-0.052338	0.434665	0.0278961	0.754605	-0.0467332	0.439351	-0.121073
uc010lkg / AK309532	1.87956	3.11284e-36	2.46953e-09	72.4101	56.5547	2.92938	0.477394	10.7781	2.92913	2.28306	1.61903e-06	8.51686e-06	12.2458	2.90993			0.0500464	0.82943	-0.230288	0.328679	0.118832	0.649648	-0.36262	0.0890325			-0.0500626	0.833979	0.0383768	0.852344	0.0109227	0.957766	0.0862867	0.681724	0.0264443	0.904665	-0.0982725	0.632929	1.19815		0.0457448	0.461811	-0.00120235	0.985691	-0.0518777	0.560861	-0.142684	0.0177001	-0.123906
uc010lkh / NM_001127500	2.09048	5.53128e-08	0.0126693	154.205	228.173	3.67406	-6	0.72615	0.170502	4.80242	0.0404946	0.0203554	0.814671	0.0677187		~unreliable	-0.0422577	0.890976	0.09759	0.751115	-0.02595	0.943273	-0.16641	0.569637			-0.311805	0.29969	-0.148129	0.584043	0.0949705	0.726445	-0.139765	0.619333	0.433013	0.106908	-0.156315	0.563188	3.68114		0.120792	0.051268	0.0870488	0.193282	-0.125909	0.156728	-0.0610097	0.312538	0.177088
uc011kmz / EU826578								0.0325197	0				0.0218455	0		discarded. too few reads
uc011kna / EU826579	2.20727	0.472943	0.00118502	125.665	174.474	3.75714	-6	1.14771	0.248529	3.04315	0.0856738	0.000353715	1.80753	0.373343		~unreliable	0.252605	0.311875	0.113228	0.665243	-0.0581051	0.843589	-0.186052	0.445689			0.192879	0.490998	0.14345	0.535035	0.0710166	0.759682	0.0109193	0.963558	-0.139207	0.581703	-0.191485	0.405691	3.31011		0.0506866	0.414809	-0.0788315	0.238908	0.16416	0.0640806	-0.130067	0.0307555	-0.352828
uc011knb / EU826577								0.0244047	0.0196269				0.0251288	0.0111065		discarded. too few reads
uc011knc / EU826569								0.00136136	0				0	0		discarded. too few reads
uc011knd / EU826575								0.176927	0.0592959				0.245513	0.0379974		discarded. too few reads
uc011kne / EU826574								5.27142e-06	0				0	0		discarded. too few reads
uc011knf / EU826572								0.00900764	0				0.00876744	0		discarded. too few reads
uc011kng / EU826568	1.92	0.0373458	0.000607373	118.581	93.8486	3.19165	-0.329541	0.51128	0.135108	2.78126	0.18081	0.0015876	0.61275	0.125126		~unreliable	0.113961	0.753924	0.265908	0.457739	0	1	-0.417855	0.229514			0.456435	0.216838	0.0599265	0.845808	0.333562	0.265375	0.328049	0.297875	0.318275	0.313348	-0.341565	0.253364	1.69853		0.0399632	0.520365	-0.0951532	0.154858	0.0234671	0.792603	-0.124194	0.0392184	-0.0118034
uc011knh / EU826570								0.0565605	0.00909032				0.0654388	0.00570609		discarded. too few reads
uc011kni / EU826567								0.233865	0.063533				0.242196	0.0303147		discarded. too few reads
uc011knj / AK296974	2.07751	1	7.87987e-20	49.5269	26.0381	2.71634	1.26234	168.879	40.0114	2.14296	0.30788	1.4313e-07	164.947	39.2824			0.150139	0.515956	-0.210263	0.373582	0.0868386	0.740343	-0.174595	0.425578			-0.230288	0.328679	-0.0561513	0.785276	-0.0372182	0.856756	0.0296858	0.88798	0.145444	0.507869	-0.0751495	0.715216	0.765797		0.115721	0.0619244	0.0335156	0.617023	-0.0688209	0.440175	0.0065432	0.913828	0.0531026
UCN3	-2.61782	5.54763e-09	1.73086e-09	224.304	69.0213	-0.519023	-6	0.352796	2.16554	-3.47685	0.0119901	0.00610696	0.338122	2.19662			-0.00908978	0.969661	-0.261861	0.278819	0.222458	0.407613	-0.0947191	0.675009			-0.0707107	0.77361	-0.000898425	0.996599	-0.197965	0.342832	-0.23773	0.263313	-0.446055	0.0374562	-0.0864791	0.681051	2.13036		-0.0574401	0.35534	-0.055262	0.409404	0.0692372	0.437408	-0.109817	0.0685076	0.100639
uc001ihx / NM_053049	-2.61782	0.596535	1.73086e-09	224.304	69.0213	-0.519023	-6	0.352796	2.16554	-3.47685	0.136373	0.00610696	0.338122	2.19662			-0.00908978	0.969661	-0.261861	0.278819	0.222458	0.407613	-0.0947191	0.675009			-0.0707107	0.77361	-0.000898425	0.996599	-0.197965	0.342832	-0.23773	0.263313	-0.446055	0.0374562	-0.0864791	0.681051	2.13036		-0.0574401	0.35534	-0.055262	0.409404	0.0692372	0.437408	-0.109817	0.0685076	0.100639
VAMP2	-1.2202	6.30363e-43	1.17668e-44	43.0472	21.3022	-0.663918	-1.98883	38.2894	89.2062	-1.22699	3.33246e-09	5.38402e-11	40.5069	91.2249			0.266914	0.242151	0.150188	0.527378	0.094456	0.718402	0.120873	0.582743			0.490614	0.0280674	0.024238	0.906441	0.000404546	0.998435	0.075204	0.720885	-0.0132221	0.952253	-0.0289037	0.888533	0.51315		-0.00626479	0.919768	-0.0619212	0.355209	0.0772925	0.385841	0.0017941	0.97633	0.0472023
uc010cnt / NM_014232	-1.2202	0.492887	1.17668e-44	43.0472	21.3022	-0.663918	-1.98883	38.2894	89.2062	-1.22699	0.315567	5.38402e-11	40.5069	91.2249			0.266914	0.242151	0.150188	0.527378	0.094456	0.718402	0.120873	0.582743			0.490614	0.0280674	0.024238	0.906441	0.000404546	0.998435	0.075204	0.720885	-0.0132221	0.952253	-0.0289037	0.888533	0.51315		-0.00626479	0.919768	-0.0619212	0.355209	0.0772925	0.385841	0.0017941	0.97633	0.0472023
TXNIP	-1.50351	4.06177e-30	2.38291e-31	72.0879	34.722	-0.490331	-2.71349	426.426	1209.05	-1.31802	0.000111555	2.76657e-05	518.965	1152.24			0.266914	0.242151	0.170213	0.473089	-0.216335	0.404296	0.161165	0.46256			0.150188	0.527378	-0.047668	0.81713	-0.112464	0.584384	-0.0352272	0.867236	-0.198332	0.36431	0.271694	0.179382	1.27963		-0.0771869	0.213919	-0.0435853	0.515403	0.0849198	0.340562	-0.0217403	0.719161	-0.253712
uc001enn / NM_006472	-1.60461	0.00232055	1.26612e-36	71.7942	35.4145	-0.579123	-2.94261	382.237	1162.43	-1.36692	0.0080646	1.83589e-05	484.327	1100.46			0.23355	0.308249	0.150188	0.527378	-0.216335	0.404296	0.134304	0.541228			0.150188	0.527378	-0.0626148	0.761227	-0.169505	0.407775	-0.0672878	0.749289	-0.224777	0.302473	0.248572	0.220776	1.28855		-0.0723405	0.244175	-0.0492965	0.461867	0.0877146	0.324849	-0.0290223	0.63118	-0.271413
uc010oys / AK304670	-0.698062	0.993369	0.00831731	100.839	54.9465	0.672214	-2.11611	12.6327	20.4943	-1.05173	0.346914	0.0230556	13.054	22.0607			0.283596	0.21284	0.270338	0.249006	-0.446381	0.0724748	0.0940127	0.669618			0.130163	0.584406	-0.0771575	0.70793	0.00647274	0.974965	-0.0344355	0.870195	-0.145444	0.507869	0.190764	0.350571	1.83097		-0.060402	0.331037	-0.0223938	0.73832	0.0124308	0.889241	0.0151971	0.80155	-0.21241
BRSK2	3.2461	0.000188131	9.63233e-05	138.354	98.6717	5.36438	-1.17041	4.20715	0.443421	3.36678	0.00137199	0.000497574	3.85114	0.554298			0.0527046	0.840782	-0.184466	0.478474	0.355742	0.211921	-0.3849	0.103685			-0.0939336	0.729326	-0.0089134	0.968597	-0.0704643	0.755343	-0.0509295	0.826464	-0.0778499	0.751408	-0.376867	0.0838286	3.07356		-0.0296691	0.633274	0.0344174	0.607575	0.0243959	0.784591	-0.00907605	0.880685	-0.182909
uc001lth / AF533878								0.256196	0.0460735				0.33974	0.0592723		discarded. too few reads
uc001lti / NM_001256627								0.027151	0.0159778				0.00549962	0.0453181		discarded. too few reads
uc001ltj / NM_003957								0.0855813	0.0162676				0.0354986	0.0125501		discarded. too few reads
uc001ltk / NR_046331								0	0				0	0		discarded. too few reads
uc001ltl / NM_001256629								0	0				0	0		discarded. too few reads
uc001ltm / NM_001256630								0.00357948	0				0.0027277	0		discarded. too few reads
uc001ltn / AJ006701	2.66868	0.00129043	0.00290763	163.102	128.453	5.19789	-6	0.571491	0.0898784	4.46935	0.0261472	0.00025956	0.675048	0.0990778		~unreliable	0.10351	0.791005	-0.0912871	0.815318	-0.0445435	0.924456	-0.23094	0.494466			-0.189934	0.599186	-0.111691	0.716402	-0.00628719	0.983737	-0.260774	0.412992	0	1	-0.356348	0.232044	2.07399		-0.0185708	0.765241	0.0535552	0.424043	0.0331796	0.710038	-0.0303822	0.615265	-0.251108
uc009ycv / AY505125								0.696782	0				0.54009	0		discarded. too few reads			-0.130931	0.804726			0.169031	0.689052			-0.130931	0.804726	0.140546	0.718354	-0.288847	0.450957	0.168687	0.689661	0.173205	0.655852	-0.20702	0.593036	2.27195
uc009ycw / AF020089	1.96812	0.446529	0.00289751	142.961	113.67	3.98641	-6	0.613276	0.156744	2.1054	0.646848	0.0210358	0.524336	0.21716		~unreliable	0.307255	0.331313	0.0512092	0.874417	0.207931	0.591373	-0.265789	0.358386			-0.284268	0.426024	-0.0791864	0.770662	0.00981998	0.971207	0.05073	0.85751	0.123718	0.687185	-0.364073	0.165658	3.09778		-0.0413028	0.506468	0.0482816	0.471149	0.0203254	0.819861	-0.0153183	0.800001	-0.0948782
uc010qwx / AK297306	5.43987	1	0.000117126	147.797	169.254	7.20597	-6	1.65457	0.0381173	5.99793	1	2.52475e-05	1.59321	0.0336994		~unreliable	-0.311805	0.29969	-0.222718	0.464552	0.305723	0.39031	0.031497	0.911275			-0.353009	0.215703	0.00268097	0.991852	-0.185426	0.476148	-0.0751493	0.782084	-0.0136653	0.95994	-0.169842	0.514597	2.16774		-0.0419919	0.499396	-0.000150718	0.998206	0.0373003	0.67594	-0.0229827	0.703846	-0.271128
SOX4	1.73582	5.61259e-18	6.13643e-19	46.4093	33.2594	2.37599	0.884248	171.982	51.6358	1.64231	4.09264e-07	2.0736e-08	166.87	48.5639			0.0834106	0.719253	-0.0300376	0.899961	0.0776977	0.766923	0	1			-0.150188	0.527378	0.161586	0.430338	-0.128241	0.532411	-0.0391853	0.852471	-0.171888	0.4329	-0.0520266	0.800725	0.835062		0.0379433	0.541683	0.0220932	0.741707	-0.0159243	0.858404	-0.0330326	0.584765	-0.0531026
uc003ndi / NM_003107	1.73582	0.00558903	6.13643e-19	46.4093	33.2594	2.37599	0.884248	171.982	51.6358	1.64231	0.0070316	2.0736e-08	166.87	48.5639			0.0834106	0.719253	-0.0300376	0.899961	0.0776977	0.766923	0	1			-0.150188	0.527378	0.161586	0.430338	-0.128241	0.532411	-0.0391853	0.852471	-0.171888	0.4329	-0.0520266	0.800725	0.835062		0.0379433	0.541683	0.0220932	0.741707	-0.0159243	0.858404	-0.0330326	0.584765	-0.0531026
FKBP1B	-1.77764	2.60015e-16	3.46686e-17	110.033	46.3024	-0.355003	-4.03074	2.26672	7.77178	-1.95668	1.00939e-05	1.29201e-06	2.05761	6.53495			0.100093	0.665972	0.390488	0.0887139	-0.268133	0.298088	0.268608	0.215238			0.350438	0.129821	0.495667	0.0100246	0.218859	0.282745	0.252923	0.222531	-0.145444	0.507869	0.433555	0.0269185	1.23299		-0.0183215	0.768301	0.111669	0.0947357	-0.00288209	0.974243	-0.0328215	0.587169	0.129806
uc002rer / NM_004116	-2.03725	1	2.58589e-20	120.26	51.848	-0.516426	-6	0.878835	3.6073	-2.81974	1	1.20553e-05	0.921456	3.1145			0.200185	0.384274	0.570714	0.00859056	-0.46771	0.0583327	0.188025	0.390257			0.490614	0.0280674	0.516673	0.0068824	0.250414	0.217262	0.342772	0.0934696	-0.0264443	0.904665	0.364186	0.0673911	2.57929		-0.0238451	0.701398	0.0619032	0.355349	0.0883333	0.321435	-0.0794447	0.188199	0.184224
uc002res / NM_054033	-1.5636	1	8.20452e-09	121.545	47.1276	-0.0573456	-6	0.831994	2.45929	-2.13091	1	1.05478e-06	0.579833	2.11684			0.0378438	0.874141	0.0471405	0.848027	-0.0947863	0.726956	0.134045	0.55203			0.152753	0.532423	0.319839	0.119094	-0.0674882	0.748566	-0.0556833	0.796076	-0.388499	0.0739693	0.259762	0.20985	1.87618		-0.0130315	0.834035	0.13484	0.0433245	-0.0384032	0.666919	-0.0289715	0.631777	0.132835
uc002ret / BC050998	-2.23379	0.0222275	1.05363e-10	157.908	72.9113	-0.446458	-6	0.104339	0.490776	-1.95169	0.262288	0.013522	0.0872359	0.345976		~unreliable	-0.0912871	0.815318	0.247436	0.554646	-0.392792	0.441113	0.173205	0.655852			0.392792	0.441113	0.485172	0.185549	-0.189245	0.625795	0.0847579	0.828363	0.158114	0.73492	0.365148	0.333899	1.76343		-0.00100081	0.987162	0.114144	0.0875967	-0.0738016	0.407722	0.0494604	0.413089	0.0310411
PPP1R3C	-2.04225	1.62115e-14	2.55061e-15	123.322	127.612	-0.0667205	-3.94517	1.97082	8.1176	-1.75529	0.00802495	0.00380917	3.12941	10.78			0.350325	0.119494	0.190238	0.421763	0.118832	0.649648	-0.0805823	0.714736			-0.0100125	0.966582	0.298935	0.137948	0.127432	0.535022	0.05858	0.780902	-0.198332	0.36431	-0.132957	0.517314	1.95539		-0.0276596	0.656468	-0.0514006	0.44295	0.0853565	0.338075	0.0393647	0.514878	0.129806
uc001kho / NM_005398	-2.04225	1	2.55061e-15	123.322	127.612	-0.0667205	-3.94517	1.97082	8.1176	-1.75529	0.922259	0.00380917	3.12941	10.78			0.350325	0.119494	0.190238	0.421763	0.118832	0.649648	-0.0805823	0.714736			-0.0100125	0.966582	0.298935	0.137948	0.127432	0.535022	0.05858	0.780902	-0.198332	0.36431	-0.132957	0.517314	1.95539		-0.0276596	0.656468	-0.0514006	0.44295	0.0853565	0.338075	0.0393647	0.514878	0.129806
SESN2	-1.26917	1.99526e-35	7.98103e-37	44.5526	35.7316	-0.675271	-1.99864	23.5188	56.6858	-1.07476	2.28648e-05	3.71934e-06	25.0225	46.6601			-0.533828	0.0126854	-0.410513	0.072197	0.0761742	0.771378	0.147734	0.501136			-0.0500626	0.833979	-0.047668	0.81713	0.0101136	0.960892	0.0763915	0.716654	-0.0264443	0.904665	0.213887	0.294095	0.593452		-0.01974	0.750933	-0.0584644	0.382756	0.113857	0.200659	-0.0887553	0.141365	0.0118006
uc001bps / NM_031459	-1.26917	0.0274682	7.98103e-37	44.5526	35.7316	-0.675271	-1.99864	23.5188	56.6858	-1.07476	0.314223	3.71934e-06	25.0225	46.6601			-0.533828	0.0126854	-0.410513	0.072197	0.0761742	0.771378	0.147734	0.501136			-0.0500626	0.833979	-0.047668	0.81713	0.0101136	0.960892	0.0763915	0.716654	-0.0264443	0.904665	0.213887	0.294095	0.593452		-0.01974	0.750933	-0.0584644	0.382756	0.113857	0.200659	-0.0887553	0.141365	0.0118006
NMB	1.75139	3.40597e-12	7.7202e-13	53.9415	35.6942	2.51443	0.86294	6.23153	1.85086	1.58749	3.11986e-07	1.41434e-08	5.96815	2.09792			0.300278	0.185983	0.370463	0.107857	0.0837916	0.749174	-0.214886	0.324794			0.210263	0.373582	0.216122	0.288959	0.19135	0.349065	0.0490805	0.815778	-0.0264443	0.904665	-0.121395	0.554691	0.763994		-0.0356975	0.565883	-0.0109715	0.869999	0.142387	0.108868	0.126009	0.0364144	-0.224211
uc002bkz / NM_021077	1.74233	0.000487168	1.01882e-12	52.9912	34.5119	2.56853	0.946377	4.91641	1.46945	1.5148	0.000967171	4.19955e-08	4.56497	1.64228			0.467099	0.0327722	0.470589	0.0362542	-0.0274227	0.916794	-0.188025	0.390257			0.210263	0.373582	0.387808	0.0502805	0.206318	0.311913	0.123889	0.555183	-0.0793329	0.718983	-0.121395	0.554691	0.761282		-0.0326242	0.599813	-0.00721412	0.914305	0.122241	0.169256	0.114612	0.0572105	-0.236011
uc002bla / NM_205858	1.83476	4.86819e-12	1.67538e-07	72.0919	76.527	2.81148	0.755306	1.32035	0.370145	2.29761	0.0170197	2.65741e-06	1.41627	0.454714		~unreliable	-0.0946095	0.691548	0.0707107	0.77361	0.143147	0.596891	-0.193621	0.387938			0.130931	0.593149	-0.0583976	0.781568	0.0449921	0.830897	0.0147004	0.945646	0.0575554	0.799178	-0.20781	0.318866	1.84092		-0.0508323	0.413467	-0.032768	0.624902	0.153192	0.0842804	0.118792	0.0486616	0
SORD	1.6125	3.53122e-16	4.99079e-17	46.6973	33.61	2.23925	0.69995	80.8523	26.4413	1.53684	2.63826e-05	4.43228e-06	81.2825	26.343			-0.133457	0.56413	0.190238	0.421763	-0.102073	0.696667	0.0402911	0.855169			0.0100125	0.966582	0.320345	0.110604	0.172741	0.398747	0.191968	0.357943	-0.0793329	0.718983	-0.0404651	0.844403	1.00403		-0.03948	0.525425	-0.101148	0.130368	0.212955	0.0158035	0.000949819	0.987467	-0.0472023
uc001zul / NM_003104	1.60968	1.50414e-11	1.77124e-16	47.4685	33.5556	2.25694	0.706416	75.52	24.7457	1.50793	0.000476223	6.28384e-06	75.4167	24.8918			-0.200185	0.384274	0.130163	0.584406	-0.0883621	0.735939	0.0537215	0.807659			0.0100125	0.966582	0.325597	0.104556	0.196205	0.336738	0.198697	0.341015	-0.118999	0.588644	-0.0404651	0.844403	0.997406		-0.0375887	0.545469	-0.103252	0.122519	0.220407	0.0124198	0.00612106	0.919368	-0.00590029
uc010bdz / NR_034039	1.70711	1	3.96043e-07	67.9082	90.8741	3.04814	0.484235	1.41386	0.433029	3.17944	0.0837961	1.14888e-05	1.66704	0.319323		~unreliable	-0.0333642	0.885839	-0.0700877	0.769048	0.330596	0.194952	-0.147734	0.501136			-0.110138	0.643904	-0.00484759	0.98125	0.242728	0.232176	0.0700585	0.739309	0.118999	0.588644	-0.248572	0.220776	2.35208		-0.00969296	0.876154	-0.0529052	0.429696	0.119521	0.179018	-0.0149336	0.804921	0.189033
uc010uel / AK295656	1.93011	1.81546e-50	5.86933e-06	87.244	63.0312	3.07955	0.600897	0.829458	0.217658	2.52247	9.73189e-06	2.36406e-07	0.911717	0.214951		~unreliable	-0.105409	0.687218	-0.0626224	0.817784	0.0959229	0.733809	-0.428174	0.0674141			-0.0283069	0.91412	-0.168394	0.453794	0.0605861	0.788829	-0.0248462	0.914865	0.318597	0.170982	-0.482617	0.0229102	1.33084		-0.0138298	0.824029	0.00946853	0.88768	-0.0507132	0.569701	0.0167801	0.781376	-0.171108
ARRB1	-1.12952	1.89615e-36	6.5733e-38	42.4352	24.8423	-0.461518	-1.86459	27.5406	60.2551	-0.877423	1.73123e-07	6.00161e-09	31.4289	54.7011			0.200185	0.384274	-0.0100125	0.966582	-0.147778	0.571383	-0.0134304	0.951502			-0.110138	0.643904	-0.104223	0.612377	-0.0238682	0.907863	-0.0854951	0.684496	-0.383442	0.0708981	0.109834	0.593257	0.558327		-0.0836881	0.177691	-0.164722	0.0133611	0.129869	0.143994	-0.0309219	0.608998	0.041302
uc001owe / NM_004041	-1.8496	1.30778e-17	4.59872e-40	75.5832	38.3362	-0.951008	-3.73522	2.96384	10.6817	-1.72432	4.96938e-06	4.3474e-08	3.61911	10.6231			0.283596	0.21284	-0.230288	0.328679	0.411341	0.100926	-0.0805823	0.714736			-0.430539	0.0580954	-0.420933	0.0322405	-0.237064	0.243591	-0.479327	0.0153329	-0.396664	0.0609348	-0.0173422	0.932989	1.46713		0.00224685	0.971183	-0.0950102	0.155483	0.0530838	0.551775	-0.0287704	0.634146	0.183126
uc001owf / NM_020251	-1.01557	5.11451e-10	1.92498e-30	42.1393	26.5467	-0.316791	-1.75479	24.4939	49.5195	-0.750339	2.67494e-05	1.53419e-07	27.8512	44.2291			0.166821	0.469834	-0.0100125	0.966582	-0.237664	0.358341	-0.0402911	0.855169			-0.0100125	0.966582	-0.0412046	0.841595	-0.00687728	0.973401	-0.0193947	0.926684	-0.396664	0.0609348	0.086711	0.673616	0.554271		-0.086525	0.16339	-0.154202	0.0206676	0.122009	0.170076	-0.0249064	0.680368	-0.0236011
PTK2B	-1.21752	1.23294e-31	6.24689e-33	50.1081	33.0493	-0.681048	-2.22721	54.5739	126.91	-0.85153	6.14194e-05	1.37579e-05	58.1094	108.573			-0.0834106	0.719253	0.190238	0.421763	-0.458569	0.0641169	0.174595	0.425578			0.330413	0.154783	0.292876	0.146503	0.0744365	0.717809	0.391061	0.053239	0.277665	0.19957	0.086711	0.673616	0.781444		-0.00401892	0.94848	-0.146387	0.0281344	0.148006	0.0954624	-0.148911	0.0132684	-0.0295014
uc003xfn / NM_173174	-1.67622	0.00600288	5.80153e-16	103.855	34.7096	-0.381973	-6	1.32917	4.24787	-1.75598	0.623886	7.82015e-07	1.20228	3.97145			-0.0333642	0.885839	-0.0700877	0.769048	0.182818	0.482481	0.174595	0.425578			0.170213	0.473089	-0.231473	0.255216	0.0744365	0.717809	0.081537	0.698416	0.423109	0.0442603	0.0173422	0.932989	1.68069		-0.0559086	0.368334	-0.105648	0.114035	0.0818893	0.358133	-0.130795	0.0298252	0.0177886
uc003xfp / NM_173176	-1.15095	1.92042e-06	7.85537e-23	58.6381	40.1352	-0.432374	-2.17178	39.098	86.8209	-0.761487	0.00803585	0.000550189	41.3943	75.0641			-0.0834106	0.719253	0.150188	0.527378	-0.359542	0.156354	0.0940127	0.669618			0.350438	0.129821	0.257326	0.204412	0.108418	0.598057	0.389874	0.0540303	0.383442	0.0708981	0.15608	0.44642	0.889044		0.0295509	0.634629	-0.117981	0.0773909	0.127016	0.153086	-0.172234	0.00410661	0
uc003xfq / NM_173175	-1.41011	0.000483984	8.78863e-23	75.8304	40.1097	-0.501744	-2.89686	10.2015	27.1113	-1.32028	0.000756846	1.50515e-05	10.9438	23.4954			-0.133457	0.56413	0.0500626	0.833979	-0.464663	0.0602158	0.268608	0.215238			0.0700877	0.769048	0.00444363	0.982812	-0.0169909	0.934343	-0.00791621	0.970042	-0.198332	0.36431	-0.0404651	0.844403	1.1742		-0.0817969	0.187727	-0.116779	0.0804799	0.0598253	0.502344	-0.00316607	0.958242	-0.0118006
uc003xfr / AK128371	0.227003	1	0.256175	96.4608	71.4147	1.48738	-1.40385	0.610907	0.521964	0.459132	1	0.378675	0.685837	0.552132		~unreliable	-0.0549141	0.828662	-0.0263523	0.920032	0.0220998	0.940224	-0.230098	0.32909			0.263523	0.306789	-0.00116505	0.995791	-0.141085	0.520802	0.0459918	0.838951	0	1	-0.373176	0.0794512	1.69531		0.0945629	0.12756	0.0557591	0.405196	-0.0476565	0.593213	-0.0902329	0.134834	0.259613
uc003xfs / AK128371	-0.435501	0.000455383	0.134791	83.8258	63.0614	0.664553	-1.959	0.563004	0.761395	-0.056443	7.20084e-07	0.446216	0.656631	0.726521		~unreliable	-0.136293	0.589709	0	1	-0.23215	0.405084	-0.159298	0.502325			0.113228	0.665243	-0.226576	0.298516	0.138927	0.52726	0.124698	0.580326	0.427024	0.0604049	-0.328395	0.126044	1.7189		0.080142	0.196844	0.0121738	0.855899	-0.0870159	0.328733	-0.0335603	0.578778	0.159308
uc010luq / AY429564	-3.46933	1	5.40733e-17	199.925	83.4376	-0.967638	-6	0.0289029	0.320121	0	1	1	0.0509875	0.222957		~unreliable																									0.0336334	0.58857	-0.0670113	0.316974	0.162612	0.066665	-0.1653	0.00591115	-0.339471
PTPRN	-2.36172	7.35374e-06	3.1376e-06	268.988	96.3475	-0.447361	-5.8062	0.787621	4.04823	-2.86352	0.0034095	0.00140017	1.14337	4.78458			0.417053	0.0599857	0.450564	0.0461891	-0.335167	0.188478	0.0402911	0.855169			0.270338	0.249006	0.147044	0.473488	0.173955	0.395391	0.142492	0.496844	-0.0396664	0.857392	0.00578073	0.977641	2.63753		0.134697	0.0295874	0.195836	0.00317983	-0.238949	0.00660069	0.143322	0.0171934	0.472023
uc002vkz / NM_002846	-5.01506	1	1.31762e-05	549.252	164.595	-0.706631	-6	0.0563286	1.82143	-5.38175	1	0.00517913	0.143171	2.38195		~unreliable	0.280692	0.331017	0.470679	0.0893902	-0.38769	0.213054	0	1			0.179284	0.597869	0.0358106	0.891468	0.134449	0.606924	0.142784	0.597831	0.247436	0.373939	-0.0753778	0.773709	3.11598		0.00261291	0.966491	0.0198456	0.767188	-0.025506	0.775044	0.0357829	0.553876	0.0623074
uc002vla / NM_001199763								0.129133	0.24943				0.256179	0.189713		discarded. too few reads	0.547723	0.12687	-0.169031	0.689052	0.101419	0.848394	-0.591864	0.0714608			-0.189934	0.599186	-0.225785	0.480433	-0.279443	0.379061	-0.545414	0.066636	-0.717137	0.0129928	-0.52962	0.0765749	3.6578
uc010zlc / NM_001199764	-1.91313	5.4663e-16	0.0017907	225.473	99.7731	0.1316	-6	0.412593	1.55394	-2.90566	5.44329e-05	0.0236033	0.539334	1.69707		~unreliable	0.0944911	0.737652	0.24037	0.407801	-0.246077	0.440725	0.360844	0.154751			0.314038	0.254334	0.315334	0.188494	0.298062	0.215187	0.401593	0.0985562	0.0240563	0.926981	0.330759	0.166613	3.17121		0.0767602	0.216469	0.0737674	0.270527	-0.102965	0.24745	0.0460613	0.445965	0.320906
ACVR1C	-1.44911	1.04302e-17	1.22381e-18	81.7016	36.4353	-0.366851	-3.37076	6.04453	16.504	-1.66364	3.6488e-05	6.90839e-06	5.43183	14.9527			-0.133457	0.56413	0.310388	0.182894	-0.490562	0.045574	0.483494	0.0194226			0.270338	0.249006	0.0763496	0.710858	0.107205	0.602185	0.150408	0.472981	0.211554	0.332532	0.306379	0.127939	1.36804		-0.00567377	0.927315	-0.0411806	0.538866	0.0942648	0.289882	-0.082001	0.174334	0
uc002tzk / NM_145259	-2.23723	1.90381e-05	4.62384e-20	135.891	61.6145	-0.600845	-6	2.32526	10.9634	-2.59652	0.0800975	0.00270851	2.91953	8.7048			-0.23355	0.308249	0.190238	0.421763	-0.435716	0.0804196	0.33576	0.117274			0.0901127	0.705566	0.0414874	0.843905	-0.107981	0.607412	0.256926	0.225529	0.386162	0.0758762	0.172958	0.408365	4.31705		0.00755789	0.903281	-0.0277064	0.679343	0.131887	0.137812	-0.129257	0.0318217	0.152662
uc002tzl / NM_001111032	-1.13046	1	0.0367346	161.522	91.2643	0.864493	-6	0.288429	0.631454	-2.13188	1	0.017304	0.210841	0.59914		~unreliable	0.123718	0.687185	0.582975	0.0466508	-0.63901	0.0639241	0.488504	0.0646514			0.399472	0.125295	0.303645	0.236083	0.172154	0.508803	0.273937	0.287345	0.040996	0.880178	0.409946	0.102202	3.43935		-0.053993	0.384995	-0.107479	0.107865	0.103857	0.243356	-0.130722	0.0299175	0.0929273
uc010foe / NM_001111031	-0.682226	1	0.0395955	118.142	108.67	1.44046	-6	2.50731	4.02326	-2.11802	1	0.00477762	1.62472	4.64718			0.330759	0.166613	0.130931	0.593149	0.0464851	0.864264	0.0485813	0.834356			0.365636	0.163712	0.151904	0.499779	0.229511	0.304204	0.0309436	0.894075	-0.0778499	0.751408	0.128698	0.56814	4.97066		0.00166605	0.97863	-0.0186081	0.781326	-0.0147191	0.869021	-0.00318416	0.958003	-0.154177
uc010fof / NM_001111033								0.0879186	0.0385952				0.0268662	0.0361821		discarded. too few reads
CLIP3	-1.72462	3.06029e-14	5.14128e-15	102.479	121.131	0.139792	-2.57309	9.26149	30.6086	-1.70747	0.00677916	0.00312745	11.6589	39.2007			0.333642	0.139393	0.150188	0.527378	-0.121879	0.641226	-0.0940127	0.669618			0.0901127	0.705566	0.114322	0.578148	0.125409	0.541575	0.0328523	0.876117	-0.224777	0.302473	-0.167641	0.413025	1.60225		0.0242317	0.696793	0.0320127	0.632908	-0.032227	0.718006	0.0590999	0.327956	0.177009
uc002ocz / NM_015526	-1.80361	2.94448e-14	3.06676e-15	109.09	121.812	0.108498	-2.9701	8.56526	29.9007	-1.81362	0.0127247	0.00297332	11.1007	38.3088			0.31696	0.161525	0.170213	0.473089	-0.143208	0.583469	-0.134304	0.541228			0.110138	0.643904	0.155123	0.449246	0.150896	0.461848	0.105286	0.61646	-0.211554	0.332532	-0.190764	0.350571	1.70758		0.0153665	0.804849	0.00187868	0.977644	0.00545859	0.951239	0.0586779	0.331427	0.206559
uc010eeq / NM_001199570	-0.172936	0.0925955	0.333369	121.562	132.156	1.80397	-6	0.628648	0.708707	-1.3258	0.786587	0.154333	0.574907	0.967376		~unreliable	0.454311	0.0582238	0.0283069	0.91412	0.0527878	0.851787	-0.21787	0.356133			-0.0944911	0.718301	-0.263573	0.224294	-0.179596	0.412229	-0.450915	0.0351866	-0.242791	0.302345	-0.213676	0.327592	4.23746		0.0787133	0.204971	0.120502	0.0712236	-0.169532	0.0557359	0.0480068	0.42697	0.00591997
NGFR	-2.27498	4.49231e-07	1.66515e-07	208.604	62.2365	-0.353375	-4.94882	2.11849	10.2533	-2.17178	0.00142714	0.000522261	2.64268	11.4747			0.216868	0.345036	0.330413	0.154783	-0.345831	0.173929	-0.107443	0.625578			0.170213	0.473089	0.0391847	0.84927	-0.0372182	0.856756	-0.0205822	0.922208	-0.224777	0.302473	-0.225449	0.268137	2.07309		0.066194	0.28668	0.105657	0.114004	-0.125007	0.159741	0.0469633	0.437099	0.241912
uc002ioz / NM_002507	-2.27498	1	1.66515e-07	208.604	62.2365	-0.353375	-4.94882	2.11849	10.2533	-2.17178	0.726436	0.000522261	2.64268	11.4747			0.216868	0.345036	0.330413	0.154783	-0.345831	0.173929	-0.107443	0.625578			0.170213	0.473089	0.0391847	0.84927	-0.0372182	0.856756	-0.0205822	0.922208	-0.224777	0.302473	-0.225449	0.268137	2.07309		0.066194	0.28668	0.105657	0.114004	-0.125007	0.159741	0.0469633	0.437099	0.241912
PARK2	-1.44742	1.25257e-17	1.50309e-18	78.5998	38.8346	-0.327156	-3.33898	1.22015	3.32758	-1.36812	2.17182e-06	1.97492e-07	1.47752	3.44692			-0.0166821	0.942784	-0.270338	0.249006	0.383918	0.128169	0.147734	0.501136			-0.0901127	0.705566	0.0343371	0.867745	-0.0485455	0.813821	-0.0977653	0.641991	-0.317332	0.140093	0.144518	0.481202	1.1879		-0.0858157	0.166882	-0.0901765	0.177703	0.166696	0.060023	-0.0332437	0.582367	-0.236011
uc003qtv / AF381283								0.10152	0.164685				0.134172	0.225559		discarded. too few reads	-0.632456	0.127464	-0.392792	0.441113			0.316228	0.48959					-0.0412393	0.922764	0.125988	0.76626			0	1	0.377964	0.355918	3.53724
uc003qtw / AF381284								0.0257657	0.211358				0	0.156434		discarded. too few reads
uc003qtx / NM_004562								0	0.103441				0	0.0765493		discarded. too few reads
uc003qty / NM_013987								0.00538931	0.233239				0.036434	0.283152		discarded. too few reads													-0.166013	0.694397	-0.109109	0.797039			0.61978	0.101212	-0.507093	0.199622	3.46672
uc003qtz / NM_013988								0.00481221	0				0.0083094	0		discarded. too few reads
uc010kkd / AF381282								0	0				0	0		discarded. too few reads
uc010kke / BC022014								0	0				0	0		discarded. too few reads
uc011egf / AK294684	-1.25169	1	5.91359e-10	89.0351	43.6696	-0.0382338	-3.78007	0.895828	2.13314	-1.2296	1	8.38759e-05	1.14129	2.24219			0.100093	0.665972	-0.190238	0.421763	0.457045	0.0651207	0.0537215	0.807659			-0.0700877	0.769048	-0.00888726	0.965631	-0.0594683	0.772909	-0.220467	0.289601	-0.356998	0.094475	0.179203	0.381063	1.78378		-0.0845186	0.173411	-0.0372751	0.57807	0.112935	0.204355	-0.0491288	0.416232	-0.156367
NOX4	3.86137	5.25286e-05	2.49336e-05	128.1	144.522	5.55694	1.50276	2.12758	0.146385	3.93998	4.65383e-05	9.30766e-06	3.00284	0.18449		~unreliable	0.522457	0.0261237	0.184466	0.478474	-0.0154143	0.95829	-0.0176998	0.940959			0.155398	0.538075	0.0473488	0.830131	0.164028	0.45454	-0.0523173	0.817141	-0.238366	0.298091	-0.0895622	0.684456	1.73768		0.0508275	0.413511	0.012775	0.848866	-0.0150218	0.866351	0.0999421	0.0975239	0.112105
uc001pct / NM_016931								0.731542	0				1.67725	0		discarded. too few reads	0.404145	0.217662	0.173205	0.610542	-0.600201	0.115686	0.465171	0.127549			-0.142134	0.695288	0.0114891	0.970285	0.248975	0.412059	0.0605078	0.851819	0.0965609	0.765299	0.169031	0.580921	1.67204
uc001pcu / NR_026571								0.387285	0				0.322743	0		discarded. too few reads					0.654654	0.158302	0.144338	0.757509					-0.25104	0.514689	-0.0912871	0.815318	-0.227337	0.556359	0.173205	0.655852	-0.547723	0.12687	3.6375
uc001pcv / NM_001143836								0.0478719	0				0.0414769	0		discarded. too few reads
uc001pcw / AJ704728								0.00240195	0.00248497				0.00247988	0.0133944		discarded. too few reads
uc001pcx / AJ704729								0.00209184	0.00927905				1.09729e-05	0.0132905		discarded. too few reads
uc001pcy / BC051371								0.000883524	0.000217249				0.00185034	0		discarded. too few reads
uc009yvo / AJ704727								0.0155787	0				0.0150702	0		discarded. too few reads
uc009yvp / BC034780								0.000737697	0.000687679				0	9.08342e-05		discarded. too few reads
uc009yvq / NM_001143837								0	0				0	0		discarded. too few reads
uc009yvr / AK298357								0.203912	0.00561594				0.102898	0.018731		discarded. too few reads
uc009yvs / AK311389								0.00126481	0.00143672				0	0.000430764		discarded. too few reads
uc010rtu / AK298376								0	0.0160394				0	0.0153356		discarded. too few reads
uc010rtv / AK298323								0.118847	0.00232026				0.16522	0.0048643		discarded. too few reads
PMAIP1	2.07849	0.000274908	0.000142272	127.118	50.1257	3.04237	1.14619	14.7893	3.50154	2.05812	3.11986e-07	1.33828e-08	15.3085	3.72822			0.0834106	0.719253	0.130163	0.584406	-0.0624629	0.81176	0.322329	0.133615			0.0100125	0.966582	0.0508997	0.804959	0.0473319	0.818399	-0.119535	0.569273	-0.145444	0.507869	0.341063	0.0881728	0.960474		0.00780143	0.900181	0.0156306	0.815632	0.0191848	0.829812	0.0223735	0.711341	0.241912
uc002lic / NM_021127	2.06719	0.0255131	0.000152152	127.405	50.1111	3.0235	1.12054	14.6609	3.49843	2.04482	0.106526	1.44271e-08	15.1679	3.72822			0.0834106	0.719253	0.130163	0.584406	-0.0624629	0.81176	0.322329	0.133615			0.0100125	0.966582	0.0508997	0.804959	0.0473319	0.818399	-0.119535	0.569273	-0.145444	0.507869	0.341063	0.0881728	0.96121		0.00697401	0.910721	0.0145785	0.827841	0.0233479	0.793633	0.0230067	0.70355	0.230111
uc002lid / JF432472								0.10243	0				0.129111	0		discarded. too few reads
ENPP1	-1.36341	2.01911e-19	1.77682e-20	72.8832	59.3373	-0.332974	-2.9642	9.19804	23.6659	-1.39768	0.00115144	0.000402237	7.60783	17.2893			-0.350325	0.119494	-0.290363	0.214273	0.153872	0.555435	0.120873	0.582743			0.0100125	0.966582	0.0169666	0.934437	-0.0517819	0.801644	0.0688711	0.743581	-0.118999	0.588644	0.144518	0.481202	1.33826		-0.123523	0.0461922	-0.171786	0.0098326	0.151994	0.0867655	-0.00580445	0.923525	0.041302
uc003qcy / BX537580								0.0326251	0.0716711				0.0232756	0.068008		discarded. too few reads
uc011ecf / NM_006208	-1.36439	0.00712493	1.57452e-20	72.8294	59.405	-0.334588	-2.97491	9.15941	23.5825	-1.39607	0.00430248	0.000390405	7.57991	17.2126			-0.350325	0.119494	-0.290363	0.214273	0.153872	0.555435	0.120873	0.582743			0.0100125	0.966582	0.0169666	0.934437	-0.0602773	0.7699	0.0688711	0.743581	-0.118999	0.588644	0.144518	0.481202	1.33328		-0.123641	0.0459824	-0.171335	0.0100303	0.152838	0.0850082	-0.00590999	0.922139	0.0354017
SORBS1	-1.6845	2.60131e-12	5.76609e-13	109.28	140.661	-0.0278158	-3.08766	51.4189	165.275	-1.61154	0.0109429	0.00548602	65.178	230.313			0.283596	0.21284	0.0100125	0.966582	0.234617	0.364719	-0.34919	0.102438			-0.0100125	0.966582	0.0622108	0.762724	-0.0655364	0.750425	-0.0534345	0.799747	-0.198332	0.36431	-0.410432	0.0372833	1.63946		-0.0407802	0.511866	0.0159312	0.812151	0.0522852	0.557783	-0.00348267	0.95407	-0.171108
uc001kkk / BX640814	-0.916469	0.191125	1.53614e-05	108.676	186.919	0.974183	-3.3118	1.44413	2.72577	-1.73795	0.0216597	0.0349734	1.53265	4.17708			0.378438	0.099906	-0.0218218	0.929343	0.232946	0.385265	-0.444451	0.0382297			-0.130931	0.593149	-0.171599	0.412114	0.00899843	0.965949	-0.160132	0.454794	-0.0947191	0.675009	-0.543583	0.00497781	3.38284		0.0193949	0.755147	0.112029	0.0936687	-0.112438	0.206364	0.00860473	0.886838	0.118006
uc001kkl / AF136381								0.00863774	0.826506				0.0506071	1.77352		discarded. too few reads	0.288675	0.530092	0	1			-0.109109	0.797039			-0.408248	0.363217	-0.0205629	0.955038	-0.0973844	0.78898	-0.0870388	0.823802	0.0348155	0.923933	-0.493829	0.146878	3.52229
uc001kkm / AJ489942	-3.52895	1.14395e-05	1.41319e-14	258.612	153.485	-0.735232	-6	1.30547	15.0691	-3.96795	0.00846329	0.00370977	2.52237	21.9223			0.250232	0.27395	0.110138	0.643904	-0.044181	0.866293	-0.0671519	0.760798			0.190238	0.421763	0.286816	0.155432	-0.0384319	0.852135	0.131013	0.532477	-0.277665	0.19957	-0.15608	0.44642	3.29498		-0.0837683	0.177274	-0.0110793	0.868732	0.0412273	0.644042	-0.0499784	0.408207	0.153075
uc001kkn / AF330623	-1.6473	8.24818e-08	9.60487e-09	138.558	169.965	0.548481	-6	1.23393	3.86525	-2.3057	0.00336844	0.0179538	1.68522	5.94156			0.155398	0.538075	-0.231813	0.35466	0.400424	0.124315	-0.300897	0.197353			-0.157485	0.546073	-0.210874	0.334126	-0.2889	0.181233	-0.214889	0.336869	-0.252729	0.282359	-0.283614	0.189711	4.74111		-0.111255	0.0727622	-0.0447446	0.504283	0.0523552	0.557255	-0.0721184	0.232385	0.0515624
uc001kko / NM_001034955								0.0089068	0.21769				0.0112952	0.349566		discarded. too few reads
uc001kkp / NM_001034954								0.0139183	0.00426886				0.00469083	0.013833		discarded. too few reads
uc001kkq / NM_001034956								0.0125501	0.528863				0.0401963	1.19478		discarded. too few reads	0.125988	0.76626	0.125988	0.76626	0.35465	0.435066	-0.731126	0.0162824			0.632456	0.127464	0.318097	0.340433	0.06742	0.843862	0.421687	0.224828	-0.142134	0.695288	-0.478091	0.136904	3.85992
uc001kkr / NM_001034957	-1.67634	0.000666008	7.818e-13	115.034	127.781	-0.127426	-3.12539	25.0754	80.1449	-1.70705	0.28583	0.00481586	33.3552	107.721			0.350325	0.119494	0.130163	0.584406	0.0304697	0.907584	-0.268608	0.215238			0.0100125	0.966582	0.124422	0.544789	0.0299364	0.884576	0.031269	0.882045	-0.158666	0.469618	-0.352625	0.0772504	1.98045		-0.00177306	0.977258	0.0489959	0.464605	0.0438137	0.623378	-0.00812624	0.893092	-0.082604
uc001kks / NM_006434	0.783514	0.433478	0.0434736	107.311	137.182	3.00051	-6	7.8366	4.55267	2.44871	0.0203887	0.365729	7.04453	5.03235			-0.390861	0.0883836	-0.218218	0.369452	-0.017919	0.947484	0.178131	0.439803			-0.0654654	0.790032	-0.11655	0.587579	-0.3082	0.142865	-0.0903893	0.681689	-0.174801	0.448538	0.0198644	0.926596	5.68499		0.00681303	0.912773	-0.00527627	0.937268	-0.00173946	0.984453	0.0208489	0.73022	-0.295365
uc001kkt / BC042612	-3.21859	0.188915	7.81793e-14	188.458	173.59	0.148374	-6	0.324817	3.02364	-3.99424	1	0.00384551	0.48196	5.10648		~unreliable	0.362433	0.139386	0.131762	0.614196	-0.100193	0.733258	-0.265497	0.257912			0.365636	0.163712	0.226279	0.311251	0.230491	0.302086	0.144377	0.532372	-0.272475	0.259076	-0.207662	0.353756	4.35172		0.0123157	0.84303	0.00968751	0.8851	0.00459413	0.958953	-0.00194722	0.97431	0.0380483
uc001kku / NM_024991	-3.07415	2.43023e-07	0.000111885	317.01	171.496	1.64871	-6	0.246875	2.07916	-5.37145	0.0138641	0.0160531	0.207222	3.09731		~unreliable	0.258199	0.443332	0	1	0.396059	0.291321	-0.579365	0.0483594			0.251976	0.547162	0.0561318	0.848844	-0.278715	0.334577	-0.092323	0.764196	-0.122413	0.704687	-0.42527	0.129542	5.11291		-0.0159159	0.798019	0.0158807	0.812735	0.0301983	0.735077	0.021625	0.720589	0.155643
uc001kkv / NM_015385	-3.13936	1	2.06065e-16	200.349	149.235	-0.836923	-6	4.10008	36.1271	-3.46565	0.905108	0.00285671	6.54877	50.5898			0.31696	0.161525	0.190238	0.421763	0.0152348	0.953722	-0.147734	0.501136			0.110138	0.643904	0.208447	0.306837	0.0149682	0.942146	0.0712459	0.735045	-0.198332	0.36431	-0.190764	0.350571	3.00236		-0.00698317	0.910604	0.0232428	0.728781	0.00754884	0.932604	0.0131049	0.828414	0.20651
uc001kkw / AM260536								0.101681	0.389644				0.113263	0.78914		discarded. too few reads	0	1	-0.755929	0.0300197	0.896421	0.0062675	-0.621059	0.074253			-0.392792	0.441113	-0.0852803	0.803125	-0.429058	0.187898	-0.426586	0.218917	-0.606218	0.0835325	-0.57735	0.0629025	1.57771
uc001kkx / AK022468	-2.59192	0.0144267	3.17176e-09	175.544	202.066	-0.173444	-6	0.0995623	0.600261	-3.67967	0.243984	0.018069	0.154596	0.994233		~unreliable	0.265908	0.457739	-0.0870388	0.811038	0.452023	0.26083	-0.57735	0.0629025			0.0824786	0.846053	0.0156898	0.959427	-0.157243	0.607929	0.0299783	0.926314	-0.0965609	0.765299	-0.400892	0.174601	2.69491		-0.0800908	0.197131	-0.05341	0.425302	0.0738607	0.407346	-0.0528797	0.381504	-0.238354
uc010qoe / AK300407	2.56063	8.7139e-05	0.00226186	162.867	185.824	4.35481	-6	3.34892	0.567648	5.50247	0.015024	0.00466263	4.56807	0.299899		~unreliable	-0.243975	0.421814	0	1	0.1	0.769875	-0.05547	0.850608			-0.0323485	0.924778	0.00934203	0.971613	-0.368083	0.14604	-0.1401	0.604802	-0.322606	0.260608	-0.141621	0.587689	4.77314		-0.124883	0.0438242	-0.12006	0.0722771	0.0736664	0.408584	-0.0399466	0.50868	-0.384346
uc010qof / AK304753	-3.7953	0.0557933	1.33689e-11	258.52	202.32	-0.679542	-6	0.827213	11.4846	-4.44638	0.512381	0.0128215	1.36129	18.9369			0.450417	0.0404611	0.270338	0.249006	-0.0533219	0.83894	-0.161165	0.46256			0.270338	0.249006	0.19552	0.338462	-0.0254864	0.901645	0.064913	0.757874	-0.264443	0.222711	-0.167641	0.413025	2.96446		-0.0401828	0.518073	-0.0215068	0.74833	0.0775031	0.384544	-0.0642896	0.287187	0.147507
PDK2	-1.08866	8.29613e-29	5.08829e-30	44.76	33.3406	-0.417655	-1.85031	45.5201	96.8105	-0.911338	1.09676e-05	1.4331e-06	48.1153	90.5374			0.0333642	0.885839	-0.0901127	0.705566	0.251375	0.33043	0.188025	0.390257			-0.130163	0.584406	-0.0933162	0.650253	-0.2314	0.255368	-0.193947	0.352914	-0.0661107	0.764404	0.167641	0.413025	0.759159		-0.0218676	0.725117	0.0288565	0.666813	-0.0344104	0.699789	0.038626	0.522804	-0.00590029
uc002iqb / NM_001199898								0.0211527	0.0571176				0.0487436	0.0483938		discarded. too few reads
uc002iqc / NM_002611	-1.08881	0.804739	4.93911e-30	44.7631	33.299	-0.41505	-1.85074	45.4792	96.7335	-0.912357	0.417473	1.3885e-06	48.0375	90.4734			0.0333642	0.885839	-0.0901127	0.705566	0.251375	0.33043	0.188025	0.390257			-0.130163	0.584406	-0.0933162	0.650253	-0.2314	0.255368	-0.193947	0.352914	-0.0661107	0.764404	0.167641	0.413025	0.758245		-0.0218676	0.725117	0.0282553	0.673351	-0.0348762	0.695925	0.0387315	0.521668	-0.00590029
RAE1	1.35835	4.00996e-15	6.09515e-16	44.505	12.3528	2.04263	0.545113	66.2507	25.8396	1.3542	2.02231e-06	1.7257e-07	70.2165	25.8383			-0.183503	0.425903	-0.0100125	0.966582	0.249851	0.333467	-0.0402911	0.855169			-0.0300376	0.899961	0.269445	0.183152	0.0327682	0.873739	0.0657046	0.755009	-0.158666	0.469618	-0.0520266	0.800725	0.714856		-0.0242317	0.696793	0.0362209	0.588877	0.0216302	0.808512	0.056567	0.349146	-0.135707
uc002xyg / NM_003610	1.25168	1	1.1979e-14	43.7532	16.2214	1.98	0.443541	34.8401	14.6314	1.3309	0.764872	1.6836e-07	37.971	14.5316			0	1	-0.0100125	0.966582	0.172154	0.508803	-0.0671519	0.760798			-0.130163	0.584406	0.249651	0.218712	-0.0501637	0.807727	-0.00949946	0.964054	-0.198332	0.36431	-0.00578073	0.977641	0.733979		-0.0248227	0.689775	0.043435	0.516854	-0.0062882	0.943839	0.0383094	0.52622	-0.0944046
uc002xyi / NM_001015885								0.029892	0				0.0898519	0		discarded. too few reads
uc010gis / AK309069								0	0				0	0		discarded. too few reads
uc010git / AK309743	0.899981	1	0.000260738	65.384	41.2265	1.73129	-0.480779	0.99891	0.53531	1.14083	1	0.00151275	1.06867	0.559848		~unreliable	-0.354502	0.125127	-0.174574	0.474727	-0.0842191	0.756484	0.0655747	0.771869			-0.0218218	0.929343	-0.0480657	0.819525	0.0697378	0.740462	0.150568	0.482511	0.158277	0.48174	-0.111187	0.596722	1.19343		-0.0150118	0.809266	0.07154	0.285298	-0.0926927	0.298036	0.0901273	0.135293	-0.0177009
RAB4B	-0.983983	5.90628e-31	3.15002e-32	36.2939	30.0246	-0.478817	-1.60029	22.0511	43.6152	-1.07043	1.93114e-06	1.59641e-07	20.5999	40.9439			-0.100093	0.665972	0.110138	0.643904	-0.179771	0.489933	0.255177	0.239946			-0.0901127	0.705566	0.0811972	0.693348	0.232209	0.253664	0.00474973	0.982023	-0.198332	0.36431	0.283256	0.160854	0.58593		0.0622932	0.316092	0.0318624	0.634506	-0.00995632	0.911188	0.0144584	0.81101	0.129806
uc002opd / NM_016154	-1.01694	1	2.04241e-33	36.8949	30.4082	-0.507404	-1.64176	21.1085	42.7156	-1.09381	0.0261177	1.33362e-07	19.8821	39.9256			-0.0834106	0.719253	0.0901127	0.705566	-0.127973	0.624505	0.241747	0.266436			-0.110138	0.643904	0.0626148	0.761227	0.215218	0.291029	-0.0265193	0.899867	-0.211554	0.332532	0.283256	0.160854	0.59053		0.0606384	0.329144	0.0241974	0.718106	0.00480349	0.957085	-0.00316606	0.958242	0.147507
uc002ope / BC033081								0.0216488	0.00893376				0.0344102	0.00998868		discarded. too few reads
uc002opf / AF217985	-0.0182026	5.25789e-08	0.939178	70.7996	63.2062	1.03173	-1.36157	0.76181	0.771483	-0.368097	0.0457768	0.104874	0.612479	0.836037		~unreliable	-0.250232	0.27395	0.0901127	0.705566	-0.324502	0.203809	-0.0402911	0.855169			0.210263	0.373582	-0.150679	0.462497	0.146041	0.476543	0.135763	0.517587	0.237999	0.274149	-0.225449	0.268137	1.70115		0.0107565	0.862692	0.0913788	0.171968	-0.18064	0.0413025	0.0726084	0.229219	0.0531026
RARRES2	-1.31683	2.62079e-15	3.91371e-16	83.1133	43.661	-0.11768	-2.82916	35.6006	88.6874	-1.46239	1.53474e-05	2.33281e-06	48.2441	105.947			-0.0333642	0.885839	-0.0700877	0.769048	-0.0868386	0.740343	0.228317	0.294719			-0.170213	0.473089	0.0997797	0.627698	-0.00647274	0.974965	-0.131805	0.529981	-0.528886	0.00946537	0.0173422	0.932989	1.00865		-0.00945628	0.879155	-0.0257003	0.701408	0.0502765	0.573033	0.0634268	0.293718	0.082604
uc003wha / NM_002889	-1.32267	0.993369	3.27321e-16	83.4893	43.7358	-0.11768	-2.8679	35.3441	88.4057	-1.46347	0.0471497	1.8938e-06	48.2318	105.581			-0.0166821	0.942784	-0.0300376	0.899961	-0.0959795	0.714038	0.241747	0.266436			-0.190238	0.421763	0.136137	0.507253	0.00202273	0.992176	-0.132992	0.526248	-0.528886	0.00946537	0.0289037	0.888533	1.0131		-0.00862886	0.889658	-0.0253997	0.704736	0.0505094	0.571255	0.0671206	0.266446	0.0590029
ASNS	1.42172	5.09511e-10	1.48098e-10	60.5873	23.7162	2.31333	0.378347	62.9725	23.5055	1.58093	3.06437e-07	1.22575e-08	71.0761	24.1381			-0.533828	0.0126854	0.0300376	0.899961	0.0731272	0.780307	0.0537215	0.807659			0.250313	0.28714	0.00605949	0.976563	-0.0966865	0.638453	0.162282	0.438322	0.383442	0.0708981	-0.0520266	0.800725	0.565662		0.0105201	0.865681	0.0623721	0.35171	-0.0380203	0.670046	0.0778852	0.197046	0.295014
uc003uot / NM_133436	2.00732	0.0319675	4.35279e-08	75.6408	82.7934	2.88327	0.319245	2.41021	0.599501	2.42985	0.0310614	2.35157e-05	2.9932	0.795642			-0.510891	0.0213354	-0.218218	0.369452	0	1	-0.153008	0.496632			-0.0436436	0.859189	-0.177888	0.394925	0.00224961	0.991485	-0.0888125	0.67984	0.0947191	0.675009	-0.284146	0.168648	2.21276		-0.0468115	0.451423	-0.010822	0.871754	0.0697535	0.43399	0.0332458	0.582342	0.194721
uc003uou / NM_183356	1.78637	1	0.000863541	132.883	97.4561	3.07878	-6	1.64972	0.478257	4.43288	1	0.00106727	2.23696	0.354141		~unreliable	-0.274935	0.269523	0.0849208	0.745898	0.0319743	0.909935	0.088499	0.710619			0.334841	0.174394	0.284565	0.188165	0.187961	0.390423	0.346136	0.114569	0.174801	0.448538	-0.0895622	0.684456	3.14262		0.0280274	0.652197	0.0997714	0.135709	-0.0861721	0.333463	0.0123995	0.837518	-0.100639
uc003uov / NM_001673	1.27932	0.000165769	4.34518e-09	62.8777	28.4135	2.17321	0.284817	43.158	17.7806	1.66297	0.0225882	1.22503e-08	50.2306	17.3418			-0.417053	0.0599857	-0.110138	0.643904	0.134067	0.607957	-0.0805823	0.714736			0.110138	0.643904	-0.012523	0.951585	-0.0453091	0.826041	0.173761	0.406159	0.304109	0.158304	-0.132957	0.517314	0.590164		0.00165485	0.978774	0.0393771	0.556805	-0.0338282	0.704631	0.044536	0.461186	0.283214
uc003uox / NM_001178076								0.313032	0.133479				0.383044	0.128425		discarded. too few reads
uc011kin / NM_001178077	1.8181	1	1.43698e-07	84.1024	44.5239	2.92621	0.205509	13.8233	3.9202	1.49634	0.868271	9.99652e-06	12.9796	4.69503			-0.200185	0.384274	0.0300376	0.899961	0.265086	0.303822	0.0402911	0.855169			0.290363	0.214273	-0.000403966	0.998437	-0.154132	0.452184	-0.113598	0.588739	-0.171888	0.4329	0.0751495	0.715216	1.11873		0.020922	0.736554	0.10994	0.0999888	-0.024163	0.786598	0.125957	0.0364934	0.141607
uc011kio / NM_001178075								0.144744	0.0152308				0.254842	0.0106252		discarded. too few reads
EFNA5	-1.56185	1.63529e-09	4.97129e-10	122.844	30.628	-0.124209	-4.94976	3.70658	10.943	-1.69266	5.74735e-05	1.22804e-05	3.92378	11.2834			0.0500464	0.82943	-0.170213	0.473089	-0.00457045	0.98611	0.174595	0.425578			0.0700877	0.769048	-0.200771	0.325386	0.14685	0.474077	0.134576	0.521291	0.211554	0.332532	0.179203	0.381063	1.52135		0.0105201	0.865681	-0.0646265	0.334541	0.0965355	0.278367	0.0155137	0.797504	0.0236011
uc003kol / NM_001962	-1.56375	0.466321	4.60848e-10	122.868	30.6256	-0.13198	-4.94976	3.69986	10.9376	-1.69369	0.601394	1.22581e-05	3.92225	11.2834			0.0500464	0.82943	-0.170213	0.473089	-0.00457045	0.98611	0.174595	0.425578			0.0700877	0.769048	-0.200771	0.325386	0.14685	0.474077	0.134576	0.521291	0.211554	0.332532	0.179203	0.381063	1.52182		0.0106383	0.864187	-0.0640253	0.339066	0.0959533	0.28129	0.0153026	0.800201	0.0177009
uc010jbr / AK308672								0.000966874	0				0	0		discarded. too few reads
NEUROD1	-4.39644	0.603901	0.541095	1039.56	116.527	-1.85872	-6	0.0885776	1.86546	-4.67207	4.97449e-05	1.04796e-05	0.0880293	1.90378		~unreliable	-0.0329655	0.896682	0.237316	0.359065	-0.464606	0.0941763	-0.090932	0.703005			0.131559	0.602815	0.130025	0.554306	0.120511	0.583882	0.00281799	0.989819	-0.109118	0.646994	0.0635799	0.773189	1.65963		0.0113747	0.854886	0.123839	0.0636851	-0.164708	0.0631856	0.0385567	0.52355	0.177088
uc002uof / NM_002500	-4.39644	1	0.541095	1039.56	116.527	-1.85872	-6	0.0885776	1.86546	-4.67207	0.854276	1.04796e-05	0.0880293	1.90378		~unreliable	-0.0329655	0.896682	0.237316	0.359065	-0.464606	0.0941763	-0.090932	0.703005			0.131559	0.602815	0.130025	0.554306	0.120511	0.583882	0.00281799	0.989819	-0.109118	0.646994	0.0635799	0.773189	1.65963		0.0113747	0.854886	0.123839	0.0636851	-0.164708	0.0631856	0.0385567	0.52355	0.177088
PHKA1	1.48276	1.36607e-10	3.64286e-11	56.8959	33.063	2.3104	0.436761	20.3738	7.28983	1.59683	0.000141491	3.58444e-05	22.5439	8.11482			0.166821	0.469834	-0.0500626	0.833979	0.33212	0.192778	-0.201456	0.356649			-0.190238	0.421763	-0.161586	0.430338	-0.386341	0.0512317	-0.290525	0.158877	-0.0396664	0.857392	-0.0635881	0.757624	0.904561		0.013357	0.829952	-0.090928	0.174102	0.160495	0.0703379	-0.0196296	0.745436	0.0885043
uc004eax / NM_002637								0	0				0	0		discarded. too few reads
uc004eay / NM_001122670	1.55443	1	2.22768e-11	58.3486	31.128	2.3438	0.396229	18.7976	6.39989	1.73168	0.155646	1.91525e-05	21.2311	6.89837			0.0834106	0.719253	-0.170213	0.473089	0.37173	0.14178	-0.134304	0.541228			-0.270338	0.249006	-0.21895	0.282541	-0.377846	0.0570241	-0.347918	0.0883361	-0.118999	0.588644	-0.0289037	0.888533	0.996768		0.0263594	0.671654	-0.0870204	0.193428	0.17	0.0550537	-0.0199462	0.741475	0.118006
uc010nll / AK123357	1.24736	0.39729	0.0133711	148.513	88.465	2.98095	-0.979701	0.602158	0.253639	0.969087	0.0490948	0.0538402	0.531193	0.330707		~unreliable	0.0251259	0.923743	0.468945	0.066899	-0.204897	0.482251	0.0215499	0.932362			0.453921	0.0892086	0.0876206	0.705677	-0.148014	0.521983	-0.0603015	0.800622	0.172399	0.493933	0.0348155	0.880906	1.71625		0.0460438	0.458886	0.108901	0.103256	-0.120999	0.173663	0.122746	0.0415838	0.18882
uc011mqi / NM_001172436	-0.097233	1	0.882938	178.252	172.235	2.88096	-6	0.417814	0.446944	0.288877	1	0.499404	0.518832	0.642024		~unreliable	0.596285	0.0528394	0.645497	0.0319477	-0.273861	0.475797	-0.329914	0.270959			0.493829	0.146878	0.486783	0.0657422	0.17902	0.523226	0.66577	0.00934672	0.429669	0.1252	0.0348932	0.901748	2.87199		-0.0906033	0.144367	-0.0685686	0.305832	0.0322914	0.717467	-0.0717182	0.234993	-0.404729
PC	-1.12845	9.26951e-21	7.66279e-22	56.7612	50.1074	-0.369458	-2.13262	17.1626	37.5215	-1.12872	5.74735e-05	1.24143e-05	16.3507	32.8459			-0.250232	0.27395	-0.130163	0.584406	-0.339737	0.182148	-0.0134304	0.951502			0.0901127	0.705566	-0.0949321	0.644585	0.233018	0.251966	0.278255	0.178037	0.132221	0.547574	-0.0404651	0.844403	1.12617		-0.0526006	0.397388	-0.119033	0.0747671	0.068588	0.441728	-0.155243	0.00979288	0.259613
uc001ojn / NM_022172	-0.294468	2.21668e-07	0.25206	89.2522	90.1163	0.951879	-5.5475	8.61226	10.5624	0.0499058	9.73189e-06	0.284932	8.97869	11.589			0.0454489	0.849102	-0.283683	0.239206	0.616412	0.0109922	0.0510026	0.821664			-0.261861	0.278819	-0.084452	0.688155	-0.389702	0.0541452	-0.484768	0.0163582	-0.400735	0.0645694	-0.0617708	0.769276	4.96303		0.0715409	0.249441	0.0184948	0.782624	0.0153629	0.863346	-0.103195	0.0870459	0.354438
uc001ojo / NM_001040716								0.0998164	0.265268				0.0943572	0.327986		discarded. too few reads	-0.609272	0.0615089	0.290129	0.41612	-0.514877	0.156073	0.69282	0.0181098			0.522233	0.121503	0.46225	0.130277	-0.050637	0.875811	0.557	0.0750837	0.0965609	0.765299	0.52962	0.0765749	3.71271
uc001ojp / NM_000920	-2.64067	0.000243192	8.48084e-24	154.578	82.3121	-0.776411	-6	3.39219	21.1544	-4.02	0.142347	0.00449964	2.53626	13.5758			-0.185934	0.50703	0.0790569	0.788203	-0.598	0.0399947	0.0561248	0.836439			0.175162	0.532362	-0.252594	0.311897	0.320273	0.195077	0.210358	0.417714	0.334108	0.20596	-0.135463	0.591998	6.45839		-0.0879461	0.156559	-0.0778839	0.244618	0.020867	0.815146	-0.0131284	0.828111	-0.209788
TH	3.53527	0.00446419	0.00269042	169.529	279.782	5.46147	-0.726109	0.632816	0.0545829	4.04476	0.000147237	3.80854e-05	0.524589	0.0687141		~unreliable	0.547723	0.12687	0.365148	0.333899	-0.031174	0.941587	0.113961	0.753924			0.456435	0.216838	0.572078	0.0659201	0.143019	0.674846	0.352452	0.317858	0.0597614	0.861441	-0.0745356	0.827586	0.994361		0.194976	0.00154953	0.341438	1.50689e-07	-0.375663	1.24478e-05	0.119712	0.0469306	0.241926
uc001lvp / NM_199293								0	0				0	0		discarded. too few reads
uc001lvq / NM_199292								0	0				0	0		discarded. too few reads
uc001lvr / NM_000360								0.296684	0.00332324				0.239105	0.00573608		discarded. too few reads
uc001lvs / DQ677336								0.242677	0.0358336				0.182415	0.0476343		discarded. too few reads
uc001lvt / DQ677337								0	0				0	0		discarded. too few reads
uc009ydh / AY144495								0.00457447	0.00222209				0.00667843	0.00369142		discarded. too few reads
uc010qxj / BC143614								0	0				0	0		discarded. too few reads
HK2	-1.20231	2.87444e-18	2.83612e-19	63.5636	56.4674	-0.247627	-2.04233	169.574	390.203	-1.13137	0.000198749	5.35296e-05	154.259	339.927			-0.350325	0.119494	-0.390488	0.0887139	0.169107	0.516445	-0.0671519	0.760798			-0.150188	0.527378	-0.0537275	0.794345	0.242728	0.232176	0.219675	0.29138	0.18511	0.39778	-0.086711	0.673616	1.02665		-0.0505911	0.415689	-0.166676	0.0122882	0.113712	0.201239	-0.0631102	0.296139	-0.159308
uc002snd / NM_000189	-1.20231	1	2.83612e-19	63.5636	56.4674	-0.247627	-2.04233	169.574	390.203	-1.13137	1	5.35296e-05	154.259	339.927			-0.350325	0.119494	-0.390488	0.0887139	0.169107	0.516445	-0.0671519	0.760798			-0.150188	0.527378	-0.0537275	0.794345	0.242728	0.232176	0.219675	0.29138	0.18511	0.39778	-0.086711	0.673616	1.02665		-0.0505911	0.415689	-0.166676	0.0122882	0.113712	0.201239	-0.0631102	0.296139	-0.159308
NUP210	1.42898	2.69508e-10	7.47436e-11	58.4622	38.5212	2.1936	0.0950531	122.478	45.4877	1.41627	1.36459e-05	2.0014e-06	113.874	43.0435			-0.31696	0.161525	-0.470589	0.0362542	0.0746507	0.775839	-0.0402911	0.855169			-0.430539	0.0580954	-0.231473	0.255216	-0.316355	0.115369	-0.140513	0.502902	-0.0396664	0.857392	-0.23701	0.243701	0.949424		0.0729316	0.240333	-0.0583141	0.383983	0.0272198	0.760372	-0.0442194	0.464382	0.147507
uc003bxv / NM_024923	1.42946	1	7.40025e-11	58.4678	38.478	2.19872	0.100495	122.383	45.4371	1.41732	0.142954	1.98402e-06	113.797	42.9913			-0.31696	0.161525	-0.470589	0.0362542	0.0746507	0.775839	-0.0402911	0.855169			-0.430539	0.0580954	-0.231473	0.255216	-0.316355	0.115369	-0.140513	0.502902	-0.0396664	0.857392	-0.23701	0.243701	0.949312		0.0730498	0.23957	-0.0583141	0.383983	0.0272198	0.760372	-0.0440083	0.466519	0.147507
uc003bxw / BC068109								0.0664119	0.032392				0.0658026	0.0413261		discarded. too few reads
uc003bxx / BC020573								0	0.00605982				0	0.000813666		discarded. too few reads
CALM1	-0.793904	3.15515e-40	8.41373e-42	25.4371	24.1112	-0.390349	-1.27758	450.451	780.973	-0.814174	6.9863e-07	4.47123e-08	435.876	772.585			0.250232	0.27395	0.230288	0.328679	0.0152348	0.953722	-0.147734	0.501136			0.0300376	0.899961	-0.0921043	0.654516	0.14685	0.474077	-0.0122701	0.95358	0.0528886	0.810588	0.109834	0.593257	0.41467		-0.0295509	0.634629	-0.172989	0.00932218	0.21409	0.0152412	-0.0652209	0.280247	0.0590029
uc001xyl / NM_006888	-0.798085	0.278783	3.83497e-42	25.4219	24.1737	-0.404211	-1.28246	445.268	774.229	-0.819996	0.516656	4.47953e-08	430.569	766.46			0.266914	0.242151	0.190238	0.421763	0.0152348	0.953722	-0.174595	0.425578			-0.0100125	0.966582	-0.110687	0.590373	0.127837	0.533715	-0.0407685	0.846578	0.0264443	0.904665	0.086711	0.673616	0.414953		-0.0288417	0.642783	-0.173139	0.00926006	0.216273	0.0142087	-0.0643766	0.286534	0.0649031
uc001xym / BC007965	0.046797	0.180743	0.918503	74.3273	79.1616	1.20286	-1.41133	1.1907	1.1527	0.183299	0.430391	0.909032	1.11494	1.07032		~unreliable	-0.159364	0.51461	0.179306	0.476516	-0.360334	0.187053	0.113356	0.624674			0.282843	0.240661	0.183193	0.391537	0.405738	0.0491669	0.266758	0.218537	0.0287777	0.89884	0.166812	0.435943	1.62748		0.0864292	0.163859	0.0905088	0.176104	-0.143887	0.105153	0.124568	0.0386263	0.253772
uc010atq / AK289937	-0.581531	1	0.00292077	72.7963	61.8514	0.453116	-2.23325	3.62777	5.42873	-0.24544	0.400646	0.334676	4.10232	4.74894			0.0500464	0.82943	0.210263	0.373582	-0.522555	0.0313946	0.147734	0.501136			0.230288	0.328679	-0.107859	0.599958	0.385128	0.0520297	0.296858	0.149579	0.18511	0.39778	0.202326	0.321576	1.65601		-0.0721043	0.245723	-0.104304	0.118734	0.0944686	0.288836	-0.0196296	0.745436	0.129806
SIDT2	-1.04421	3.92667e-25	2.61778e-26	46.1232	33.9697	-0.487921	-1.60688	39.5835	81.6306	-0.775173	0.0248546	0.0140511	43.6009	75.1757			-0.283596	0.21284	-0.210263	0.373582	-0.173677	0.505002	0.241747	0.266436			-0.0500626	0.833979	-0.243188	0.231265	-0.0635137	0.757899	0.0138534	0.947598	0.132221	0.547574	0.109834	0.593257	0.75621		-0.0639481	0.303382	-0.135565	0.0422001	0.136885	0.123379	-0.0760911	0.207594	0.00590029
uc001pqg / AF151799	-3.86997	6.76199e-14	7.25686e-33	186.736	96.6013	-1.97027	-6	0.391715	5.72728	-4.64232	1.49054e-06	1.16567e-06	0.389565	4.59293			-0.266914	0.242151	-0.210263	0.373582	0.0807447	0.758034	-0.120873	0.582743			0.0901127	0.705566	-0.176937	0.387211	0.0287228	0.889226	0.0569967	0.786688	0.211554	0.332532	0.0982725	0.632929	2.96348		-0.104209	0.0929482	-0.162392	0.0147477	0.245432	0.00523262	-0.173362	0.00386538	-0.00652602
uc001pqh / NM_001040455	-1.20345	1.65684e-10	5.47468e-27	57.2124	30.3342	-0.441467	-2.1699	24.2336	55.8075	-0.804202	2.58158e-05	0.0108696	28.1602	50.4273			-0.23355	0.308249	-0.170213	0.473089	-0.152348	0.559404	0.147734	0.501136			-0.0500626	0.833979	-0.181381	0.375205	-0.0974956	0.635633	0.107661	0.608485	0.237999	0.274149	0.086711	0.673616	0.870709		-0.047045	0.449166	-0.0796559	0.234017	0.10917	0.219945	-0.114506	0.0574414	-0.0531026
uc001pqi / BC114522	-2.91894	0.0026262	1.31745e-08	235.805	99.8579	-0.0833314	-6	0.166327	1.25792	-2.73944	0.815986	0.00317611	0.276908	1.21548		~unreliable	0.261861	0.345785	0.194325	0.505603	-0.230168	0.471721	0.135582	0.616613			0.170941	0.576591	0.172291	0.480613	0.0295298	0.90448	0.124465	0.622669	-0.122988	0.64999	-0.179284	0.462698	4.51252		0.00918802	0.882558	-0.0120393	0.857475	-0.0143284	0.872467	-0.000420915	0.994446	0.246843
uc010rxe / AK303023	2.16977	0.673903	5.39771e-05	94.4586	185.904	3.3641	-6	3.04879	0.677582	2.13953	0.215775	0.0242687	2.79756	1.21587			-0.0731272	0.787821	-0.0313112	0.908356	0.226131	0.436941	0.0646496	0.798831			0.231455	0.406531	0.164065	0.489449	-0.0540747	0.820872	-0.088754	0.71786	-0.366348	0.134848	-0.208141	0.378535	3.94929		-0.0878585	0.156974	-0.0972893	0.145762	-0.0411196	0.644909	0.0543631	0.368272	0.0177208
SSTR5	3.08399	0.00374393	0.00222639	171.256	85.2885	5.1547	-1.97772	0.735284	0.0867128	4.93774	0.004339	0.00183974	0.855663	0.0790106		~unreliable	0.173205	0.610542	0.41833	0.200394	-0.516398	0.154642	0.478091	0.136904			0.142134	0.695288	0.244409	0.443927	-0.105057	0.745229	0.230732	0.494866	0.46188	0.152661	0.362372	0.247034	1.39616		-0.0481181	0.438878	-0.0717032	0.284198	-0.0336615	0.70602	-0.0147782	0.806911	-0.12398
uc002ckq / NM_001053	3.08399	6.72172e-16	0.00222639	171.256	85.2885	5.1547	-1.97772	0.735284	0.0867128	4.93774	5.04804e-05	0.00183974	0.855663	0.0790106		~unreliable	0.173205	0.610542	0.41833	0.200394	-0.516398	0.154642	0.478091	0.136904			0.142134	0.695288	0.244409	0.443927	-0.105057	0.745229	0.230732	0.494866	0.46188	0.152661	0.362372	0.247034	1.39616		-0.0481181	0.438878	-0.0717032	0.284198	-0.0336615	0.70602	-0.0147782	0.806911	-0.12398
NUP107	1.02663	1.88926e-20	1.61217e-21	29.6317	18.2793	1.45718	0.572244	52.0957	25.5715	0.932601	1.19394e-07	2.87335e-09	51.1367	26.4531			0	1	0.0500626	0.833979	0.0517985	0.843488	0.0268608	0.90317			-0.0700877	0.769048	-0.00444363	0.982812	-0.0760546	0.711929	-0.0478931	0.820163	-0.0264443	0.904665	0.0982725	0.632929	0.49166		0.0789599	0.203551	0.105657	0.114004	-0.182416	0.0393143	0.059522	0.324506	0.100305
uc001suf / NM_020401	1.02303	1.68367e-11	1.70882e-21	29.5139	18.4501	1.43947	0.573025	51.5665	25.3749	0.932167	2.49193e-05	3.86856e-09	50.7139	26.2004			0	1	0.0300376	0.899961	0.0822681	0.7536	0.0134304	0.951502			-0.0500626	0.833979	0.0141388	0.945347	-0.0760546	0.711929	-0.0415601	0.843634	-0.0264443	0.904665	0.109834	0.593257	0.501886		0.0789599	0.203551	0.10746	0.107926	-0.18195	0.0398279	0.0600497	0.320228	0.0885043
uc001sug / BC017167								0.280047	0.105824				0.286352	0.149153		discarded. too few reads							-0.632456	0.127464			0.474342	0.28218	0.247537	0.520767	0.414039	0.26792	0.325325	0.431688	-0.0866025	0.824674	-0.547723	0.12687	2.02533
uc010stj / AK302773								0.109217	0.00555831				0.103655	0.0120767		discarded. too few reads
CARTPT	-2.73598	1.78779e-06	7.24652e-07	258.654	197.267	1.5666	-6	0.141623	0.943505	-4.93745	0.0300839	0.0174888	0.162303	1.48779		~unreliable	0.400892	0.174601	0.064775	0.841481	0.231157	0.520508	-0.294858	0.286036			0.0570587	0.853113	0.0548272	0.834452	-0.332643	0.192035	-0.299076	0.260479	-0.58974	0.0127142	-0.236373	0.361035	4.202		0.0515491	0.406903	0.101195	0.130189	-0.0367272	0.680645	0.0558608	0.355206	0.0812082
uc003kbv / NM_004291	-2.73598	0.235195	7.24652e-07	258.654	197.267	1.5666	-6	0.141623	0.943505	-4.93745	0.130526	0.0174888	0.162303	1.48779		~unreliable	0.400892	0.174601	0.064775	0.841481	0.231157	0.520508	-0.294858	0.286036			0.0570587	0.853113	0.0548272	0.834452	-0.332643	0.192035	-0.299076	0.260479	-0.58974	0.0127142	-0.236373	0.361035	4.202		0.0515491	0.406903	0.101195	0.130189	-0.0367272	0.680645	0.0558608	0.355206	0.0812082
ANGPT2	1.50262	1.54774e-08	4.95277e-09	65.4175	42.8624	2.44535	0.586674	8.61537	3.04047	1.35645	1.30314e-05	1.80702e-06	8.96735	3.35777			0.250232	0.27395	-0.190238	0.421763	-0.0335167	0.898385	-0.0268608	0.90317			-0.290363	0.214273	-0.0375689	0.85542	0.0720092	0.72666	0.00158324	0.994007	0.0264443	0.904665	-0.248572	0.220776	0.96679		-0.0216312	0.72797	-0.0419321	0.531477	0.0830858	0.35113	-0.00633213	0.916597	0.171108
uc003wqj / NM_001147	3.2679	0.149223	1.67829e-05	110.261	220.778	13.2024	-6	2.36472	0.245495	5.30578	1	0.000315616	3.19659	0.457619			0	1	0.174574	0.474727	-0.161271	0.55072	0.372456	0.0963632			0.0218218	0.929343	0.166189	0.43768	0.203192	0.340956	0.152612	0.476515	0.161938	0.483115	0.278019	0.188371	4.83331		0.0197612	0.750674	0.0449931	0.501917	-0.040803	0.647459	0.0531135	0.379399	0.273365
uc003wqk / NM_001118887	1.25369	0.0522671	5.03817e-06	75.5155	73.7365	2.08329	-0.714412	5.40267	2.26574	2.02982	1	0.000335754	5.28405	2.31187			0.209065	0.376373	-0.327327	0.171325	0.1326	0.624454	-0.240441	0.281101			-0.261861	0.278819	-0.215622	0.300596	-0.0177137	0.933024	-0.179993	0.400005	-0.429879	0.0458466	-0.432395	0.0308727	4.09316		-0.0474947	0.444838	-0.0586549	0.381206	0.0806783	0.36531	-0.0657908	0.276057	0.166027
uc003wql / AK310171								0.12272	0.0626561				0.133348	0.0574968		discarded. too few reads
uc010lri / NM_001118888								0.396235	0.15207				0.284212	0.174688		discarded. too few reads	-0.456435	0.216838	-0.247436	0.554646	0.251976	0.547162	0.621059	0.074253			-0.10351	0.791005	0.375372	0.229211	-0.106873	0.740956	0.245993	0.465914	0.104447	0.773999	0.5182	0.0843621	2.90146
DDIT4	1.51048	2.07551e-08	6.80766e-09	70.8537	41.886	2.49076	0.352379	159.779	56.0815	1.2728	7.02117e-06	8.23817e-07	148.422	57.1613			0.133457	0.56413	-0.0901127	0.705566	0.190436	0.464096	0.174595	0.425578			-0.270338	0.249006	-0.215314	0.290809	-0.0699864	0.734061	-0.26836	0.194614	-0.0264443	0.904665	-0.0751495	0.715216	0.861985		0.0698583	0.260779	0.0151797	0.820859	0.016623	0.85226	0.0296555	0.623748	0.20061
uc001jsx / NM_019058	1.51048	0.993369	6.80766e-09	70.8537	41.886	2.49076	0.352379	159.779	56.0815	1.2728	0.819767	8.23817e-07	148.422	57.1613			0.133457	0.56413	-0.0901127	0.705566	0.190436	0.464096	0.174595	0.425578			-0.270338	0.249006	-0.215314	0.290809	-0.0699864	0.734061	-0.26836	0.194614	-0.0264443	0.904665	-0.0751495	0.715216	0.861985		0.0698583	0.260779	0.0151797	0.820859	0.016623	0.85226	0.0296555	0.623748	0.20061
SLC29A1	1.30334	3.20921e-13	6.33284e-14	39.5981	84.0413	2.09732	0.93466	99.5922	40.3534	1.20589	0.000686113	0.000219556	102.831	49.2373			0.383689	0.0859702	0.110138	0.643904	0.0304697	0.907584	-0.228317	0.294719			0.0901127	0.705566	0.0351451	0.864661	-0.0254864	0.901645	0.0189989	0.928177	-0.132221	0.547574	-0.271694	0.179382	0.822144		0.158866	0.0101529	0.144733	0.0299805	-0.122009	0.170076	-0.0289167	0.632422	0.194709
uc003owu / NM_004955	0.41417	0.0017338	0.0485276	57.3371	71.5615	1.45125	-0.597791	22.5162	16.8973	0.0998516	0.122688	0.805008	22.2424	19.8801			0.600556	0.00399311	0.150188	0.527378	0.453998	0.067163	-0.295468	0.171066			0.0300376	0.899961	0.216122	0.288959	0.0550182	0.789512	-0.00791621	0.970042	-0.145444	0.507869	-0.375748	0.0585302	1.0611		0.131324	0.0339542	0.130455	0.0506669	-0.00104803	0.990632	-0.116511	0.0531828	-0.041302
uc003owv / NM_001078174	0.616886	5.82737e-17	0.0123662	70.592	83.0958	1.64623	-1.14853	3.58623	2.3385	1.13732	1.37425e-05	0.313042	3.23075	2.25045			0.433735	0.0494856	-0.190238	0.421763	0.548454	0.0226285	-0.322329	0.133615			-0.330413	0.154783	-0.180573	0.377371	-0.336582	0.0927056	-0.395019	0.0506663	-0.158666	0.469618	-0.433555	0.0269185	2.64797		0.0553283	0.373333	0.0131517	0.844465	0.108451	0.223017	-0.15062	0.0122369	-0.177377
uc003oww / AX746476	1.03889	1	0.0374358	112.059	141.267	2.79725	-6	0.470003	0.228751	1.14047	0.0650604	0.496005	0.425349	0.296289		~unreliable	0.801784	0.00097915	0.243975	0.421814	0.60678	0.0477661	-0.123718	0.660457			0.139374	0.66574	-0.0431999	0.869238	0.14832	0.569957	0.0832327	0.759257	0.107417	0.714733	-0.421637	0.0918544	3.46449		0.0886873	0.153083	0.0473524	0.479736	0.00746333	0.933366	-0.010092	0.867446	0.0119575
uc003owx / NM_001078175	1.91644	0.0118397	2.06187e-08	72.007	113.405	3.25902	0.8427	12.8982	3.41683	2.34159	0.125167	5.36428e-05	14.2794	4.51504			0.283596	0.21284	0.190238	0.421763	-0.187389	0.471408	-0.0537215	0.807659			0.110138	0.643904	-0.0803893	0.696256	0.0529955	0.797089	-0.00197905	0.992509	0.132221	0.547574	-0.086711	0.673616	2.08434		0.0391254	0.529155	0.0465912	0.486834	-0.12294	0.166814	-0.0389426	0.5194	0.188809
uc003owy / NM_001078176	1.70198	3.13372e-09	7.8826e-14	48.6257	96.0696	2.64469	1.15248	54.6975	16.812	1.60563	4.48253e-05	6.24888e-06	56.4795	21.313			0.23355	0.308249	0.0100125	0.966582	0.0243757	0.926014	-0.0268608	0.90317			-0.110138	0.643904	-0.0771575	0.70793	-0.137546	0.502826	-0.12468	0.552639	-0.251221	0.247564	-0.109834	0.593257	0.944786		0.0838063	0.177077	0.060268	0.368225	-0.0975253	0.273445	0.0450636	0.455888	0.21241
uc003owz / NM_001078177	2.86524	0.130859	2.78144e-10	68.6302	148.603	3.89811	1.51331	2.14235	0.294015	3.66206	0.301482	1.14206e-08	2.23771	0.366449			0.354502	0.125127	0.0436436	0.859189	0.268784	0.314123	-0.417029	0.0534972			0.0500626	0.833979	0.114549	0.5856	-0.292277	0.156265	-0.11805	0.582746	-0.0264443	0.904665	-0.428608	0.0325392	2.37327		0.0686769	0.268948	0.0553091	0.409004	-0.167686	0.058497	-0.0214239	0.72308	0.283214
uc011dvp / AK304285								0.141347	0.0469468				0.236617	0.0391988		discarded. too few reads
uc011dvq / AK293558	0.876074	0.0386524	0.0120079	88.3059	103.538	2.20822	-1.28598	0.930198	0.506817	0.874882	0.108611	0.430766	0.882977	0.6824		~unreliable	0.281783	0.22874	0.196396	0.420331	-0.120057	0.657852	-0.0446817	0.843483			0.330413	0.154783	-0.191365	0.359486	-0.0144507	0.945342	-0.0816924	0.704331	0.0661107	0.764404	-0.0779287	0.71119	1.66505		0.13217	0.0328108	0.209247	0.0015982	-0.236023	0.00731597	0.0482376	0.424749	0.106205
NR0B2	2.4951	0.123262	0.0903924	126.689	462.435	3.99238	-1.19666	3.57896	0.63483	2.60105	0.00107607	0.000370169	3.26813	0.608845			0.318142	0.171627	0.174574	0.474727	-0.0949705	0.726445	-0.00728608	0.974328			0	1	0.0552531	0.793073	0.0674882	0.748566	-0.121167	0.572761	-0.287777	0.194053	0.185312	0.375164	1.97317		0.0825652	0.183601	-0.0145034	0.828715	-0.018064	0.839617	-0.0187325	0.756695	0.215373
uc001bnf / NM_021969	2.4951	1	0.0903924	126.689	462.435	3.99238	-1.19666	3.57896	0.63483	2.60105	0.912022	0.000370169	3.26813	0.608845			0.318142	0.171627	0.174574	0.474727	-0.0949705	0.726445	-0.00728608	0.974328			0	1	0.0552531	0.793073	0.0674882	0.748566	-0.121167	0.572761	-0.287777	0.194053	0.185312	0.375164	1.97317		0.0825652	0.183601	-0.0145034	0.828715	-0.018064	0.839617	-0.0187325	0.756695	0.215373
FOXA2	1.54026	9.05943e-09	2.87486e-09	66.4486	65.6195	2.76647	0.696817	44.8279	15.4129	1.60317	0.00270166	0.00107922	48.8704	18.6809			-0.333642	0.139393	-0.450564	0.0461891	0.13102	0.616209	0.161165	0.46256			-0.0700877	0.769048	-0.201175	0.324393	-0.256887	0.205213	-0.165449	0.429316	-0.237999	0.274149	0.132957	0.517314	1.46717		-0.00319149	0.959076	0.0380244	0.570446	-0.028064	0.753175	-0.0264894	0.661274	-0.283214
uc002wsm / NM_021784	1.54245	1	2.35708e-09	65.7857	67.8792	2.84415	0.836674	41.7534	14.3341	1.64377	0.000273908	0.000723486	47.1614	17.6			-0.350325	0.119494	-0.430539	0.0580954	0.0700803	0.789263	0.161165	0.46256			-0.0700877	0.769048	-0.21491	0.291737	-0.220882	0.278208	-0.175344	0.401829	-0.224777	0.302473	0.109834	0.593257	1.46083		-0.0243499	0.695387	0.0232956	0.72819	-0.0108588	0.903175	-0.0309219	0.608998	-0.283214
uc002wsn / NM_153675	1.47766	1	0.00938688	157.352	125.915	3.82214	-6	2.46137	0.883807	1.20069	0.0580504	0.223437	1.2312	0.861958		~unreliable	-0.253546	0.40324	-0.0278747	0.931473	-0.104447	0.759896	0.283473	0.305911			-0.0215917	0.941596	-0.154104	0.541508	-0.625555	0.00549353	-0.288506	0.261428	-0.168034	0.533902	0.274935	0.269523	5.60219		0.0724618	0.243384	0.0992257	0.137873	-0.11117	0.21156	0.0225465	0.70921	-0.117956
IGF1	-2.17754	8.2821e-05	4.08583e-05	223.518	37.0019	-0.547341	-4.9896	2.54608	11.518	-1.99878	0.276545	0.222711	3.26364	12.1027			0.23355	0.308249	-0.0901127	0.705566	-0.269657	0.295245	-0.0537215	0.807659			-0.130163	0.584406	-0.0549394	0.789807	0.0796955	0.698756	-0.0728292	0.729371	-0.396664	0.0609348	-0.15608	0.44642	2.07267		0.00484634	0.937892	-0.0267524	0.689803	0.0364483	0.682939	-0.040209	0.505897	0.118006
uc001tjm / NM_001111283								0	0.0767684				0.00409992	0.0537751		discarded. too few reads
uc001tjn / NM_001111284	-0.922254	1	0.956249	249.156	112.719	0.945632	-6	0.42161	0.798983	-0.170655	0.726436	0.760479	0.199877	0.56576		~unreliable	-0.273861	0.475797	0.377964	0.355918	0	1	0.223607	0.508646			0.195123	0.54337	0.260257	0.36885	-0.232048	0.424707	0.0315412	0.914758	-0.338062	0.258581			5.91369		0.0734747	0.23684	0.111473	0.0953202	0.0127444	0.886466	-0.0128251	0.832022	0.0179363
uc001tjo / NM_000618	-2.48926	6.41497e-13	1.28062e-06	244.545	41.6649	-0.515488	-6	1.60937	9.03641	-2.47728	0.000285009	0.0706958	2.62571	9.76386			0.31696	0.161525	-0.0100125	0.966582	-0.354972	0.162073	0.0134304	0.951502			-0.0700877	0.769048	-0.149871	0.464928	0.177191	0.386519	0.00672878	0.974534	-0.18511	0.39778	-0.086711	0.673616	2.88879		-0.0263455	0.671817	-0.0689029	0.303475	0.0123736	0.889748	-0.0110571	0.854903	0.15226
uc001tjp / NM_001111285	-2.34852	0.705911	4.84882e-05	238.725	61.0877	-0.609154	-6	0.238892	1.21668	-1.96473	0.859915	0.179343	0.303493	1.35699		~unreliable	0.200185	0.384274	0.170213	0.473089	-0.150825	0.563385	0.0805823	0.714736			-0.0700877	0.769048	0.0803893	0.696256	0.2403	0.237024	-0.0518512	0.805567	-0.277665	0.19957	-0.0982725	0.632929	2.02926		-0.00716421	0.908297	0.0039144	0.953439	0.0720535	0.418949	0.0335667	0.578705	0.130457
NUPL1	1.06996	3.5862e-14	6.21609e-15	40.4777	14.7438	1.67758	0.492117	81.785	38.9568	0.97684	6.88713e-07	4.22411e-08	79.7656	40.925			0.0834106	0.719253	0.230288	0.328679	-0.112738	0.666612	0	1			0.310388	0.182894	0.272677	0.177752	0.310691	0.122389	0.359396	0.0776511	0.0661107	0.764404	0.271694	0.179382	0.434287		0.0943264	0.12852	0.152849	0.0218215	-0.170305	0.0546121	-0.0255396	0.672705	-0.0177009
uc001uqg / AB383875	1.3413	0.506084	2.50623e-13	48.2873	21.561	2.02436	0.669887	19.8865	7.84848	1.18815	0.257135	5.97416e-08	18.7046	8.33965			0.350325	0.119494	0.510639	0.0214104	-0.444857	0.073573	-0.107443	0.625578			0.290363	0.214273	0.19148	0.348732	0.435696	0.0260906	0.359	0.0780024	0.304109	0.158304	0.0982725	0.632929	0.522459		0.125059	0.0435258	0.176295	0.00803754	-0.175138	0.0480039	-0.0326105	0.589576	-0.041302
uc001uqi / NM_014089	0.875877	1.23155e-11	1.54384e-08	49.5272	21.445	1.5031	0.0287015	49.361	26.8979	0.842007	0.0379661	3.63741e-06	49.8088	27.6069			-0.150139	0.515956	0.0100125	0.966582	0.0914091	0.727154	-0.0671519	0.760798			0.170213	0.473089	0.14664	0.474718	0.120555	0.557456	0.221654	0.286945	0.0132221	0.952253	0.179203	0.381063	0.622677		0.00354611	0.954534	0.0768003	0.251264	-0.0600873	0.50047	-0.0790461	0.190432	-0.129806
uc001uqj / NM_001008564	1.61615	1.63523e-10	1.19057e-06	82.7264	92.1754	2.5725	-2.56326	12.2469	3.99503	2.38994	0.00729337	4.63182e-05	11.3171	4.81843			0.154526	0.515375	0.152753	0.532423	-0.0444915	0.870038	-0.30193	0.183456			0.206056	0.412034	0.0516955	0.810411	0.216695	0.309123	0.0522358	0.812886	-0.0629837	0.78622	-0.258237	0.223088	3.00462		0.0818743	0.187308	0.101033	0.130808	-0.131551	0.138828	0.10957	0.0691366	0.0620782
PPARD	-0.950231	1.62129e-21	1.29703e-22	41.9563	48.0652	-0.166685	-1.36901	60.843	117.56	-0.793413	0.000266522	7.74689e-05	60.2614	105.905			0.0500464	0.82943	0.290363	0.214273	-0.516461	0.0337919	0.228317	0.294719			0.330413	0.154783	0.0347411	0.866203	0.158582	0.439073	0.264402	0.201532	0.356998	0.094475	0.271694	0.179382	0.790567		0.0522459	0.400582	-0.0327641	0.624944	-0.0390101	0.661976	-0.0144584	0.81101	0.0531026
uc003okl / NM_177435	-0.151502	9.34689e-07	0.816674	63.5556	41.1952	0.61487	-1.43795	0.480208	0.533379	0.269643	0.00130595	0.830989	0.467168	0.498294		~unreliable	0.131762	0.614196	0.0868417	0.749125	-0.204635	0.464419	0.0194625	0.936967			0.260525	0.32979	-0.218277	0.329123	-0.0817317	0.717663	-0.0033576	0.988476	0.096225	0.695153	0.0804362	0.721965	1.51562		0.00224587	0.971195	0.0189371	0.777561	-0.091208	0.305876	0.0355654	0.556289	0.0295014
uc003okm / NM_006238	-1.14095	1.99001e-08	1.17423e-28	44.7465	50.2224	-0.445374	-1.80681	44.7051	98.5864	-0.931207	0.000930942	2.16486e-05	44.0893	87.8933			-0.166821	0.469834	0.0901127	0.705566	-0.453998	0.067163	0.134304	0.541228			0.270338	0.249006	0.138156	0.500912	0.112464	0.584384	0.301608	0.142865	0.290887	0.178114	0.144518	0.481202	0.870943		0.00933808	0.880654	-0.0921303	0.168454	-0.00425036	0.962022	-0.0689147	0.253846	0.0649031
uc003okn / NM_001171818	-2.87027	0.000802647	8.48206e-26	156.957	82.0131	-1.08727	-6	0.461341	3.37333	-4.11792	0.00062076	4.48771e-05	0.332721	3.04793			0.159364	0.51461	0.370565	0.130076	-0.703434	0.00343337	0.172706	0.466533			0.083676	0.741324	0.0990291	0.653035	0.436629	0.0372433	0.433667	0.0386997	0.496743	0.0258773	0.0298541	0.892438	3.32767		-0.0184	0.767338	0.0224307	0.737905	-0.0833923	0.34935	-0.0633236	0.294505	0.185018
uc010jvv / AY927506								0.150161	0.1334				0.145291	0.157765		discarded. too few reads
uc011dtb / NM_001171819	-0.110177	1	0.716403	81.4536	72.1625	0.985715	-2.02193	13.2435	14.2945	0.0217169	0.893497	0.625424	13.4718	13.7682			0.216868	0.345036	0.290363	0.214273	-0.379348	0.133162	0.255177	0.239946			0.170213	0.473089	0.108263	0.598585	0.233423	0.25112	0.0569967	0.786688	-0.171888	0.4329	0.560731	0.00288482	3.24808		0.12193	0.0490983	0.105737	0.113729	-0.0981686	0.270279	0.0975198	0.10596	0.0295014
uc011dtc / NM_001171820	2.04341	1	0.0257489	212.934	140.036	4.68426	-6	0.872233	0.211594	1.90057	1	0.133555	0.484443	0.234975		~unreliable	-0.189934	0.599186	0.10351	0.791005	-0.204124	0.660642	0.073448	0.820543			0.251976	0.547162	-0.235347	0.438917	0.430384	0.142098	0.140087	0.664118	0.269309	0.397296	0.048795	0.874222	2.89117		0.0872203	0.160021	0.0607251	0.364597	-0.0401103	0.653053	0.0180326	0.765516	0.19302
NUP205	0.931767	7.49999e-18	8.39999e-19	30.8075	17.6728	1.40044	0.402461	92.6184	48.552	1.01934	2.37927e-06	2.2841e-07	97.3904	50.1362			-0.183503	0.425903	-0.0100125	0.966582	0.0243757	0.926014	-0.255177	0.239946			-0.0100125	0.966582	-0.0654425	0.750772	-0.113273	0.581666	0.0633297	0.763613	0.18511	0.39778	-0.375748	0.0585302	0.598654		-0.032506	0.601136	0.0139774	0.834836	-0.0706549	0.428058	-0.065432	0.278691	0.0885043
uc003vsw / NM_015135	0.871233	0.232526	8.53239e-15	34.08	20.2091	1.3666	0.235677	73.0639	39.9425	0.988809	1	1.18243e-06	77.9376	41.5569			-0.183503	0.425903	0.0300376	0.899961	-0.0365636	0.889199	-0.255177	0.239946			0.0300376	0.899961	-0.0484759	0.814084	-0.149277	0.46672	0.0847035	0.687272	0.224777	0.302473	-0.375748	0.0585302	0.642725		-0.0323878	0.60246	0.00345677	0.958877	-0.0866666	0.330686	-0.0950874	0.114999	0.0649031
uc011kqa / AK297307								0	0				0	0		discarded. too few reads
BAD	-0.792141	1.05096e-24	7.28669e-26	33.8874	23.896	-0.249834	-1.33099	36.1098	62.5293	-0.882963	1.24465e-06	9.62532e-08	36.733	62.0846			0.450417	0.0404611	0.0700877	0.769048	0.359542	0.156354	0.214886	0.324794			0.0300376	0.899961	0.193904	0.342548	-0.00849546	0.967145	-0.106077	0.613797	-0.436331	0.0373878	0.283256	0.160854	0.48829		0.00413712	0.946966	-0.0377238	0.573499	0.133828	0.132062	0.043164	0.47512	-0.135707
uc001nzc / NM_004322	-0.615487	1.42059e-10	2.46222e-06	44.6813	33.8102	0.110579	-1.43969	1.39545	2.13793	-0.566546	0.000156205	0.00709504	1.36024	1.91106			0.300278	0.185983	0.0500626	0.833979	0.239187	0.355176	0.255177	0.239946			-0.210263	0.373582	0.0492839	0.811039	-0.184473	0.366979	-0.198301	0.341997	-0.37022	0.0820521	0.144518	0.481202	0.831241		0.0606384	0.329144	-0.00991941	0.88237	0.0328093	0.713133	0.0824232	0.172119	0.0236011
uc001nzd / NM_032989	-0.797285	1	6.7388e-26	34.2169	23.9997	-0.247294	-1.33043	34.5164	59.9836	-0.894622	0.663657	7.14707e-08	35.1945	59.7791			0.483781	0.0262811	0.0700877	0.769048	0.359542	0.156354	0.188025	0.390257			0.0300376	0.899961	0.184613	0.36661	0	1	-0.111223	0.596604	-0.436331	0.0373878	0.260133	0.199345	0.488889		0.00200946	0.974226	-0.0377238	0.573499	0.140116	0.114686	0.0413699	0.493683	-0.141607
uc009ypk / AK309150	-1.05912	0.00113634	9.40389e-08	63.1508	45.9104	-0.1074	-2.56486	0.188975	0.393759	-0.678231	0.109898	0.0606017	0.198193	0.379471		~unreliable	0.288675	0.530092					0.408248	0.363217					0.182574	0.63824	0.182574	0.63824	0.061206	0.875701	-0.721688	0.0671058	0.273861	0.475797	1.18247		0.0315606	0.611764	-0.0527535	0.431022	0.01377	0.877398	-0.0308166	0.610219	0.0472023
SLC2A1	1.45474	2.22213e-05	1.00737e-05	97.2883	37.2103	2.53852	-0.0344474	242.714	88.5471	1.46272	3.12341e-05	5.74707e-06	256.242	85.6976			0.200185	0.384274	0.330413	0.154783	-0.373254	0.140027	-0.120873	0.582743			0.150188	0.527378	0.0533235	0.795859	-0.0736274	0.720756	0.0249361	0.905818	0.158666	0.469618	0.144518	0.481202	0.872812		0.114894	0.0638252	0.163069	0.0143322	-0.120699	0.174743	-0.0215292	0.721774	-0.0944046
uc001cik / NM_006516	1.45474	0.629529	1.00737e-05	97.2883	37.2103	2.53852	-0.0344474	242.714	88.5471	1.46272	0.546318	5.74707e-06	256.242	85.6976			0.200185	0.384274	0.330413	0.154783	-0.373254	0.140027	-0.120873	0.582743			0.150188	0.527378	0.0533235	0.795859	-0.0736274	0.720756	0.0249361	0.905818	0.158666	0.469618	0.144518	0.481202	0.872812		0.114894	0.0638252	0.163069	0.0143322	-0.120699	0.174743	-0.0215292	0.721774	-0.0944046
FOXA1	-0.780022	1.3851e-05	6.09443e-06	75.9242	32.056	0.170099	-3.60966	27.8879	47.8879	-1.91655	3.94749e-05	7.7897e-06	16.5007	43.6591			-0.0500464	0.82943	0.0901127	0.705566	-0.146254	0.5754	0.107443	0.625578			0.150188	0.527378	0.00565553	0.978125	0.301791	0.134043	0.237486	0.253002	0.224777	0.302473	0.0289037	0.888533	1.76413		-0.0682034	0.27227	-0.145936	0.028628	0.26981	0.00207041	-0.0151971	0.80155	-0.0944046
uc001wuf / NM_004496	-0.985196	0.00828259	1.62565e-09	78.1179	35.1746	0.0385786	-3.94926	19.405	38.4138	-1.9799	0.00708833	3.71117e-06	13.5546	34.9493			-0.0333642	0.885839	0.0901127	0.705566	-0.134067	0.607957	0.0940127	0.669618			0.130163	0.584406	0.0351451	0.864661	0.253246	0.211933	0.232341	0.263734	0.171888	0.4329	-0.0289037	0.888533	2.0885		-0.0872359	0.159945	-0.171792	0.00983026	0.292031	0.000823521	-0.040421	0.503655	-0.123906
uc010tpz / AK304119	-0.200712	1.4295e-06	0.955459	109.148	51.3988	1.4294	-4.0245	7.49001	8.60801	-2.05439	5.44329e-05	0.00644786	2.83288	7.53134			0.0500464	0.82943	-0.0700877	0.769048	-0.00457045	0.98611	0.0402911	0.855169			-0.0500626	0.833979	-0.278737	0.167928	0.290869	0.149419	-0.0273109	0.896893	0.171888	0.4329	0.0520266	0.800725	2.20383		-0.0082176	0.894886	-0.0327774	0.624803	0.145809	0.100539	0.0428087	0.478766	0.0531026
NUP155	0.879534	3.5862e-14	6.15126e-15	32.4771	18.5053	1.39839	0.312578	28.9708	15.7469	1.03911	1.01355e-08	2.16224e-10	30.7606	15.9273			-0.266914	0.242151	-0.210263	0.373582	0.252898	0.327409	-0.402911	0.0566188			-0.0300376	0.899961	-0.0933162	0.650253	-0.352764	0.0771254	0.0534345	0.799747	0.18511	0.39778	-0.260133	0.199345	0.366685		-0.0288417	0.642783	0.0270529	0.686501	-0.0636972	0.475037	-0.0395758	0.512625	0.0531026
uc003jkt / NM_004298	1.20383	1	4.05282e-05	77.5234	81.8321	2.12657	-1.44104	6.96675	3.02441	1.99686	1	2.9027e-05	7.26277	3.06163			0.383689	0.0859702	-0.0500626	0.833979	0.277274	0.281277	0.0537215	0.807659			-0.190238	0.421763	-0.0807932	0.694801	-0.0376228	0.855215	-0.15397	0.462438	-0.224777	0.302473	0.0520266	0.800725	2.78957		0.0977797	0.115054	0.103294	0.122367	0.0470531	0.597905	0.113268	0.0602084	-0.056086
uc003jku / NM_153485	0.778116	0.225851	4.03158e-07	48.4181	35.7924	1.54692	-0.313428	20.9928	12.2415	1.12968	0.0176748	3.4526e-07	22.4986	12.3479			-0.300278	0.185983	-0.210263	0.373582	0.358019	0.158245	-0.510355	0.0128396			-0.0100125	0.966582	-0.0751377	0.715259	-0.36935	0.0633137	0.0186031	0.929669	0.251221	0.247564	-0.398871	0.0435417	0.810983		-0.0773051	0.213216	-0.0369724	0.581164	-0.0334789	0.707542	-0.0929767	0.123323	-0.082604
uc010iuz / AK315028								0.449437	0.28272				0.392915	0.368098		discarded. too few reads	-0.107417	0.714733	-0.400892	0.174601	0.628408	0.0383878	-0.0927884	0.74223			-0.0836242	0.796113	-0.0244169	0.92848	-0.794318	0.0002377	-0.393519	0.146725	-0.358057	0.208749	-0.0731272	0.787821	3.27097
EDNRA	1.77685	0.00168389	0.000960941	142.293	55.2582	2.93138	0.133116	12.9189	3.76999	1.47592	1.98988e-05	3.13074e-06	14.6833	4.32596			0.283596	0.21284	-0.0901127	0.705566	0.0517985	0.843488	-0.120873	0.582743			-0.210263	0.373582	0.0545354	0.791319	0.139973	0.495244	0.0858909	0.683109	-0.0396664	0.857392	-0.306379	0.127939	1.35128		0.00602838	0.922786	-0.0425332	0.525603	0.0359243	0.687258	0.0126643	0.834099	0.342217
uc003iky / NM_001957	1.91461	0.00125823	0.00975809	186.466	111.124	3.60401	-1.77137	5.23748	1.38921	1.82403	0.0126102	3.98528e-05	6.4754	1.81809			0.491969	0.0275709	0.0654654	0.790032	0.0824272	0.761524	-0.37159	0.0886118			0.0654654	0.790032	-0.0107811	0.959208	-0.00224961	0.991485	0.20992	0.324858	0.342446	0.118746	-0.407687	0.04308	2.89151		-0.0317669	0.609438	-0.0997551	0.135774	0.0596312	0.503733	-0.061791	0.30637	0.236785
uc010ipe / AF014826								0.0275222	0.0254504				0.049043	0.033794		discarded. too few reads
uc010ipf / NR_045958	1.56658	0.183416	0.00263703	142.353	96.4179	3.14255	-6	2.32922	0.786364	2.34076	0.57272	0.00153838	2.6515	0.930409			0.330759	0.166613	0.051514	0.839136	-0.0931786	0.731427	0.0794552	0.732083			0.128785	0.610547	-0.165305	0.440158	0.160256	0.454439	-0.223394	0.305535	-0.143019	0.536274	0.112565	0.600499	3.65584		0.0251708	0.685654	-0.00497966	0.940788	0.0725783	0.41556	0.0397951	0.51029	0.119177
uc010ipg / NM_001166055	2.12962	0.433478	0.00042504	137.503	93.3157	3.30209	-0.58281	3.93434	0.899069	3.09914	0.49097	1.04778e-05	3.96009	0.898088			0.0636285	0.789852	-0.152753	0.532423	-0.11413	0.67385	-0.0218582	0.923083			-0.589256	0.00793394	-0.0247067	0.906681	-0.0584898	0.781232	-0.00807386	0.970132	-0.244611	0.272586	-0.185312	0.375164	3.45342		0.014895	0.810722	-0.00668859	0.920526	-0.00892391	0.920365	0.0194204	0.748057	0.348117
uc011cid / NM_001256283	1.09369	2.40041e-05	0.0101956	124.188	100.514	3.03032	-6	0.898404	0.420958	0.994364	0.000991406	0.0105294	0.998441	0.407356		~unreliable	-0.358057	0.208749	0	1	0.068543	0.850765	-0.031497	0.911275			0.313786	0.27461	0.440649	0.06721	0.436744	0.0699582	0.417242	0.0849395	-0.317168	0.214812	-0.203213	0.418656	2.9844		0.0256999	0.679409	0.0549392	0.412149	-0.0814711	0.360602	0.0840603	0.163728	-0.14349
GALM	-0.810339	2.36711e-15	3.47177e-16	44.3932	20.3657	-0.188385	-1.58188	56.24	98.6238	-1.04591	3.33246e-09	6.22058e-11	46.7849	90.3631			-0.467099	0.0327722	-0.390488	0.0887139	-0.0914091	0.727154	0.322329	0.133615			-0.230288	0.328679	-0.156739	0.444478	-0.0663455	0.747442	-0.0360188	0.86428	-0.264443	0.222711	0.31794	0.113458	0.458491		-0.134397	0.0299545	-0.16337	0.0141512	0.194818	0.027549	-0.0731361	0.225843	-0.100305
uc002rqy / NM_138801	-0.810339	1	3.47177e-16	44.3932	20.3657	-0.188385	-1.58188	56.24	98.6238	-1.04591	1	6.22058e-11	46.7849	90.3631			-0.467099	0.0327722	-0.390488	0.0887139	-0.0914091	0.727154	0.322329	0.133615			-0.230288	0.328679	-0.156739	0.444478	-0.0663455	0.747442	-0.0360188	0.86428	-0.264443	0.222711	0.31794	0.113458	0.458491		-0.134397	0.0299545	-0.16337	0.0141512	0.194818	0.027549	-0.0731361	0.225843	-0.100305
MYBBP1A	1.02495	1.08641e-13	2.02796e-14	39.0452	27.5623	1.55428	0.261774	77.8604	38.2628	0.940633	2.17182e-06	2.02703e-07	74.4676	40.0121			-0.333642	0.139393	-0.0901127	0.705566	0.187389	0.471408	-0.201456	0.356649			0.210263	0.373582	0.164414	0.422203	-0.120959	0.556124	0.236695	0.254635	0.224777	0.302473	-0.364186	0.0673911	0.56021		-0.0163121	0.793104	-0.0473427	0.479827	-0.0565938	0.525746	-0.0367263	0.543466	0.0708034
uc002fxz / NM_001105538	2.2972	0.00351047	3.17584e-14	59.2494	99.6016	3.468	0.599951	46.0789	9.37511	3.93454	0.015098	7.60383e-07	40.6805	5.9959			0.0418414	0.857091	0.270746	0.248265	-0.239775	0.353958	0.0538547	0.807191			0.0701933	0.768709	-0.0493683	0.810721	0.198567	0.330836	0.0210184	0.920565	0.106039	0.630126	0.156347	0.445631	3.44379		-0.0127661	0.837369	-0.00375739	0.955304	0.0231733	0.795142	-0.0323995	0.591986	0.129806
uc002fya / AK095205	1.10515	0.483516	9.56224e-05	78.7383	61.2012	2.19314	-0.198602	3.72575	1.73193	0.870047	0.0358446	0.0123847	3.24817	1.94938			-0.383689	0.0859702	-0.230288	0.328679	-0.0929325	0.722774	0.0134304	0.951502			0.0300376	0.899961	-0.128057	0.533003	-0.0198228	0.923429	0.0126659	0.952084	0.105777	0.630978	-0.190764	0.350571	1.32185		0.0490545	0.430012	0.101749	0.128087	-0.238137	0.00679283	0.0885442	0.142318	0.0649031
uc002fyb / NM_014520	-0.444389	2.03116e-12	0.84818	146.196	64.224	1.44807	-6	16.871	22.9569	-3.60578	0.000404557	0.507942	17.909	27.6487			-0.119066	0.617091	-0.176126	0.470747	0.174327	0.518461	-0.285775	0.197311			0.0876725	0.721167	0.10913	0.603573	-0.094849	0.652001	0.208943	0.327167	0.0793631	0.725535	-0.458872	0.0210404	4.97401		0.00703076	0.909998	0.00369896	0.955999	-0.0677918	0.447058	0.0212438	0.725314	-0.0369188
uc010vsa / AK293458	0.986939	1	0.000933521	97.2789	62.5343	2.29268	-6	6.14211	3.09898	1.07216	0.334678	0.00142595	7.54597	3.27601			-0.150139	0.515956	-0.230288	0.328679	0.481421	0.0503958	-0.389481	0.0662047			0.0500626	0.833979	-0.0428204	0.835464	-0.191755	0.348027	-0.179698	0.390054	-0.158666	0.469618	-0.433555	0.0269185	2.27258		0.00082834	0.989374	-0.0101527	0.879624	0.00789705	0.929503	-0.024036	0.690954	0.0657665
SLC2A5	-1.45096	6.24415e-07	2.33115e-07	116.046	198.106	-0.0568307	-3.66915	4.21755	11.5303	-1.36344	0.00286362	0.00116072	5.13254	10.2005			0.150139	0.515956	0.130163	0.584406	-0.370207	0.143549	0.295468	0.171066			-0.130163	0.584406	-0.225817	0.267335	0.225332	0.268391	-0.0174157	0.934149	0.145444	0.507869	0.15608	0.44642	1.69249		-0.0365249	0.556907	-0.161717	0.0151722	0.157962	0.0749448	0.0414754	0.492581	-0.0118006
uc001apo / NM_003039	-1.87126	2.64679e-21	5.61196e-14	135.731	79.2196	-0.322145	-6	2.11995	7.75584	-2.18654	0.0016254	0.00224157	2.7667	6.55916			-0.0996024	0.684968	0.154542	0.540345	-0.491157	0.0629961	0.30193	0.183456			-0.128785	0.610547	-0.192336	0.36791	0.345487	0.0982192	0.0476715	0.82899	0.220443	0.336944	0.178779	0.403242	3.08808		-0.102866	0.0972623	-0.147439	0.0270102	0.150028	0.0909691	-0.0140906	0.815731	-0.0427453
uc001app / NM_001135585								0.0174151	0.0120621				0.0249787	0.0147664		discarded. too few reads
uc010nzy / AK300477								0	0.0487969				0.0182543	0.0544514		discarded. too few reads
uc010nzz / AK300091	-0.915414	0.528968	0.000366264	114.052	185.653	0.356128	-2.90992	1.5457	2.91537	-0.614621	1	0.185436	1.84491	2.84185			0.31696	0.161525	-0.130163	0.584406	-0.0213288	0.935242	0.228317	0.294719			-0.470589	0.0362542	-0.259346	0.200757	0.0497592	0.80925	-0.218488	0.294062	-0.132221	0.547574	-0.0520266	0.800725	2.52898		-0.0146575	0.813684	-0.148796	0.0256185	0.142171	0.109412	0.0916063	0.128973	0.0708034
uc010oaa / AK294368								0.0204763	0				0.00124951	0		discarded. too few reads
uc010oac / AK295785								0.0152337	0.0372395				0.0183664	0.0381536		discarded. too few reads
NUP37	1.0288	1.79044e-13	3.48539e-14	37.7741	29.0346	1.56705	0.49152	34.1891	16.7568	0.806547	1.36966e-05	2.04535e-06	32.2034	17.6828			0	1	0.0300376	0.899961	-0.0898856	0.731543	0.147734	0.501136			-0.230288	0.328679	0.0662505	0.747792	0.0558273	0.786487	-0.12468	0.552639	-0.251221	0.247564	0.306379	0.127939	0.638471		-0.0146572	0.813688	0.0302091	0.652194	0.0699854	0.43246	0.00306053	0.959633	0.141607
uc001tjc / NM_024057	1.03725	1	7.68739e-14	38.693	28.2711	1.57779	0.492615	29.1712	14.2138	0.774997	0.294802	2.09022e-06	27.3228	15.2614			0	1	0.0700877	0.769048	-0.137114	0.599749	0.120873	0.582743			-0.210263	0.373582	0.132097	0.520051	0.10235	0.618817	-0.05858	0.780902	-0.224777	0.302473	0.31794	0.113458	0.617797		-0.00390072	0.949993	0.0279547	0.67663	0.0738281	0.407553	0.0108702	0.85733	0.165208
uc009zub / AK310619	0.899765	2.38583e-05	7.41588e-09	41.7465	44.5775	1.49319	0.307852	5.01152	2.68605	1.31483	0.0307381	1.50336e-05	4.8571	2.57259			-0.150139	0.515956	-0.110138	0.643904	0.230046	0.374403	0.188025	0.390257			-0.290363	0.214273	-0.200367	0.326381	-0.1602	0.434356	-0.416393	0.0384077	-0.198332	0.36431	0.271694	0.179382	1.95567		-0.0596928	0.336756	0.00270529	0.967811	0.0605239	0.497356	-0.0757745	0.209496	0.165208
LMBRD1	-0.809354	1.05677e-22	7.60877e-24	35.7319	27.5686	-0.262409	-1.32276	52.1682	91.4209	-0.612523	0.000142394	3.6453e-05	56.2914	84.6088			0.0333642	0.885839	0.170213	0.473089	-0.17063	0.512617	0.268608	0.215238			0.390488	0.0887139	0.394675	0.0460078	0.177191	0.386519	0.259652	0.210051	-0.158666	0.469618	0.514485	0.00716509	0.537867		0.0134752	0.828471	0.0810085	0.226144	-0.0688791	0.439788	-0.0483352	0.42381	0.00590029
uc003pez / AF208863	-0.929099	9.39716e-09	0.0272226	127.58	70.3611	0.63794	-6	0.230546	0.438979	-0.800661	0.0814595	0.319445	0.127392	0.316145		~unreliable			0.20702	0.693907			-0.158114	0.73492			0	1	0.093522	0.825666	0.178783	0.671856	0.222375	0.596589			-0.169031	0.689052	3.24949		-0.00698242	0.910614	0.0701423	0.294839	-0.180942	0.0409591	0	1	-0.0750367
uc003pfa / NM_018368	-0.976042	0.0711037	1.38918e-31	38.6788	28.1297	-0.423936	-1.61281	39.2783	77.2629	-0.676011	1	1.08587e-05	44.1243	69.7633			-0.0834106	0.719253	0.110138	0.643904	-0.195006	0.453235	0.161165	0.46256			0.490614	0.0280674	0.298935	0.137948	0.143614	0.48398	0.30042	0.144523	-0.0264443	0.904665	0.398871	0.0435417	0.535243		0.0256502	0.679995	0.0501982	0.453705	-0.0548762	0.538405	-0.0773575	0.200107	-0.0295014
uc003pfb / BC010360								0.0995532	0.166663				0.0742082	0.0856045		discarded. too few reads
uc010kal / AK290069	-2.49948	0.0125569	2.18679e-09	196.853	116.547	-0.048661	-6	0.0899626	0.508722	-2.66761	0.025401	0.00373197	0.114942	0.642531		~unreliable	0.516398	0.103888	0.223607	0.508646	-0.233805	0.57733	-0.0965609	0.765299			0	1	0.203567	0.48516	-0.157185	0.591507	-0.1203	0.695451	-0.0965609	0.765299	-0.24037	0.407801	1.97792		-0.0233067	0.707828	-0.0176984	0.791766	0.0280099	0.753636	0.00672574	0.911434	-0.037719
NUP188	0.875475	2.96478e-16	4.03211e-17	30.9029	24.6117	1.40624	0.400365	94.2421	51.3689	0.885148	2.85376e-05	5.02261e-06	90.1566	53.6599			-0.166821	0.469834	-0.0100125	0.966582	-0.00609394	0.981481	-0.282038	0.19229			-0.0100125	0.966582	-0.182997	0.370893	-0.193373	0.343896	0.0566009	0.788137	0.436331	0.0373878	-0.283256	0.160854	0.597116		-0.0204492	0.742295	-0.0535047	0.42448	-0.0366521	0.681262	-0.0623715	0.30184	-0.0649031
uc004bwq / DQ656056								0	0				0	0		discarded. too few reads
uc004bws / NM_015354	0.877167	1.54889e-19	3.96202e-17	30.9321	24.7534	1.41687	0.407958	93.7112	51.0197	0.886638	0.000122358	4.94235e-06	89.6531	53.3715			-0.166821	0.469834	-0.0100125	0.966582	-0.00609394	0.981481	-0.282038	0.19229			-0.0100125	0.966582	-0.190268	0.351848	-0.193373	0.343896	0.0514554	0.807024	0.449553	0.0313852	-0.283256	0.160854	0.595857		-0.0199764	0.74805	-0.0521521	0.436302	-0.0390684	0.661503	-0.0622659	0.30266	-0.0649031
uc004bwu / BC005407	0.563064	0.0084675	0.0244079	71.692	73.7126	1.69945	-0.612802	0.503641	0.340896	0.796131	0.00529324	0.0965957	0.473395	0.294706		~unreliable	-0.386244	0.214914	-0.057735	0.866102	-0.0263523	0.946347	-0.143223	0.625224			0.36006	0.187414	0.158584	0.572413	0.0489914	0.862349	0.247773	0.373268	-0.20339	0.485548	0.174466	0.534019	1.74818		0.0360523	0.562026	0.00766507	0.90897	-0.0386901	0.664581	0.0256453	0.671429	0.0118006
NUP43	0.824805	2.46426e-18	2.36569e-19	26.4205	19.4937	1.22802	0.428708	43.7219	24.6836	0.740059	5.0987e-07	2.73899e-08	42.266	25.7575			0.400371	0.0721012	-0.210263	0.373582	0.435716	0.0804196	-0.147734	0.501136			-0.350438	0.129821	-0.130077	0.526508	-0.2492	0.219573	-0.231153	0.266251	-0.0661107	0.764404	-0.132957	0.517314	0.395994		0.0572105	0.357269	0.0444871	0.506743	-0.0369723	0.678631	0.00728195	0.904143	-0.0531026
uc003qmx / AK023349	1.53818	0.00027273	0.000303414	98.0593	121.17	3.15503	-6	2.03077	0.699233	2.10435	0.105722	0.000127579	2.03997	0.717168			0.139443	0.569119	0.309084	0.212021	-0.537059	0.0389797	0.209065	0.376373			0.180299	0.474036	0.12699	0.563665	0.538797	0.00798536	0.268562	0.226857	-0.0944755	0.683755	0.111237	0.613349	2.49174		0.0819443	0.186929	0.0964027	0.149487	-0.0275342	0.757689	0.0989684	0.100848	0.116191
uc003qmz / NM_198887	0.828172	2.00231e-13	5.37195e-18	27.6499	21.0339	1.30187	0.405702	38.6977	21.7962	0.712458	0.0343766	2.20054e-07	37.2478	22.9134			0.266914	0.242151	-0.190238	0.421763	0.409817	0.10232	-0.0671519	0.760798			-0.290363	0.214273	-0.112707	0.583568	-0.37461	0.05936	-0.295671	0.151292	-0.145444	0.507869	0.0173422	0.932989	0.440245		0.066785	0.28239	0.0333653	0.618603	-0.039505	0.657956	0.00949819	0.875179	-0.0590029
uc011eef / AK304244								0.0342961	0.00590063				0.0592827	0		discarded. too few reads
ADIPOQ	-5.06444	0.357888	0.296809	672.33	213.512	-1.4243	-6	0.191788	6.41757	-3.89116	0.640827	0.577599	2.34973	8.57968			0.249871	0.317317	-0.169842	0.514597	-0.270254	0.35006	-0.118167	0.61977			-0.424604	0.089353	-0.295598	0.181673	-0.0589927	0.794265	-0.319567	0.157916	-0.314918	0.164393	-0.19661	0.38051	4.73954		0.0232991	0.707919	-0.0277036	0.679373	0.0210172	0.813839	0.0226402	0.708055	0.120701
uc003fra / NM_004797	-5.12589	8.21284e-08	0.294907	673.254	213.412	-1.4243	-6	0.18259	6.37564	-3.88936	4.40906e-05	0.58218	2.34973	8.53723			0.249871	0.317317	-0.169842	0.514597	-0.270254	0.35006	-0.118167	0.61977			-0.424604	0.089353	-0.295598	0.181673	-0.0589927	0.794265	-0.319567	0.157916	-0.314918	0.164393	-0.19661	0.38051	4.74017		0.0254578	0.682265	-0.0260709	0.697312	0.0127537	0.886384	0.0279183	0.644225	0.0409588
uc010hyy / NM_001177800								0	0				0	0		discarded. too few reads
CRY2	-0.754217	5.61726e-22	4.19422e-23	32.7424	31.1904	-0.321477	-1.2582	27.5506	46.4701	-0.719857	5.75766e-05	1.25901e-05	27.9559	45.7622			-0.0166821	0.942784	-0.410513	0.072197	0.505797	0.038321	-0.0537215	0.807659			-0.170213	0.473089	-0.277525	0.169862	-0.546137	0.00389784	-0.40531	0.0444305	-0.224777	0.302473	-0.121395	0.554691	0.524421		0.0568559	0.360262	0.0777021	0.245725	-0.0586025	0.511134	0.0748246	0.21528	0.0472023
uc009ykw / NM_001127457								1.60866	2.01244				2.2455	2.38744		discarded. too few reads	-0.156893	0.592204	-0.202548	0.487395	0.3371	0.310699	0.0840168	0.757053			-0.341565	0.253364	-0.0739698	0.770518	0.0078493	0.97534	-0.207805	0.423516	-0.244047	0.362357	0.231813	0.35466	5.98419
uc010rgn / NM_021117	-1.10492	1	4.00517e-22	54.5878	42.6277	-0.466069	-2.42561	12.3196	26.4979	-0.917232	1	0.000197268	13.2086	25.0538			0.0166821	0.942784	0.0100125	0.966582	0.0929325	0.722774	-0.134304	0.541228			0.150188	0.527378	-0.100184	0.626299	-0.28925	0.1518	-0.0178115	0.932655	0.211554	0.332532	-0.23701	0.243701	1.27541		0.0119386	0.847778	0.0234459	0.726506	-0.0195633	0.826507	0.0017941	0.97633	-0.0354017
uc010rgo / AK295627	-0.408303	5.99604e-15	7.34037e-06	37.4379	32.0353	0.132087	-0.970948	13.0639	17.3375	-0.561877	0.000863441	9.18115e-05	12.0228	17.6835			0.0500464	0.82943	-0.370463	0.107857	0.508844	0.0369825	0.0402911	0.855169			-0.190238	0.421763	-0.30863	0.125019	-0.50811	0.00804516	-0.46389	0.0195017	-0.304109	0.158304	-0.0404651	0.844403	0.616079		0.0846337	0.172825	0.109414	0.101633	-0.108297	0.22368	0.175294	0.00348185	-0.0177009
KCNJ11	1.37613	4.38355e-06	1.81187e-06	77.2579	31.6868	2.3482	0.192827	4.89388	1.88537	1.29626	0.00522361	0.0023541	4.43826	1.93747			-0.300278	0.185983	-0.230288	0.328679	0.245281	0.342675	0.0940127	0.669618			-0.150188	0.527378	-0.274697	0.174434	-0.264573	0.191507	-0.0625381	0.766487	0.264443	0.222711	0.0289037	0.888533	1.11836		0.0359339	0.563312	0.0162318	0.808674	0.0204075	0.819146	0.0665929	0.270233	-0.141607
uc001mna / NM_000525	1.34756	3.13372e-09	5.39817e-06	79.6448	37.849	2.45509	0.160631	4.23478	1.66409	1.29587	4.48253e-05	0.00109774	3.98765	1.74558			-0.300278	0.185983	-0.210263	0.373582	0.254422	0.324404	0.0402911	0.855169			-0.130163	0.584406	-0.331656	0.097888	-0.296532	0.141297	-0.0930155	0.658324	0.330554	0.123426	0.0289037	0.888533	1.18383		0.0430261	0.48888	0.00631235	0.924983	0.0314701	0.72436	0.0554061	0.359141	-0.118006
uc001mnb / NM_001166290	1.64205	2.03636e-13	0.000721548	110.83	94.7771	3.1657	-6	0.609102	0.195156	2.83789	4.55949e-06	0.0343793	0.469673	0.164422		~unreliable	-0.635085	0.035773	-0.417855	0.229514	0.503953	0.202884	0.173205	0.610542			-0.10351	0.791005	0.229071	0.451568	-0.158032	0.606107	0.137086	0.655175	-0.057735	0.866102	0.0845154	0.783692	1.7944		0.0179851	0.772438	0.0484712	0.469408	-0.0342758	0.700908	0.0969127	0.108162	-0.177219
NUP85	0.825241	3.43432e-16	4.76225e-17	29.0229	15.8268	1.28658	0.322643	49.7252	28.0643	0.709023	5.0987e-07	2.85527e-08	47.138	28.6412			0	1	-0.0901127	0.705566	0.239187	0.355176	-0.120873	0.582743			-0.390488	0.0887139	-0.0436284	0.832402	0.00485455	0.981223	-0.124285	0.55391	-0.0396664	0.857392	-0.0404651	0.844403	0.376158		0.0656029	0.291014	0.0399782	0.550793	-0.0048326	0.956825	-0.0964594	0.109829	-0.147507
uc002jng / NM_024844	0.744967	0.862274	6.52304e-15	29.0156	15.5518	1.17647	0.254512	41.6196	24.8337	0.667737	0.283862	1.81535e-07	40.0187	25.2293			0.116775	0.614197	0.0901127	0.705566	0.243757	0.345776	-0.228317	0.294719			-0.270338	0.249006	0.0012119	0.995312	-0.0165864	0.935903	-0.0474973	0.821625	0.092555	0.674465	-0.132957	0.517314	0.407516		0.025532	0.681389	0.0622218	0.352874	0.041048	0.645485	-0.168962	0.00488477	-0.177009
uc002jnh / AK124501	1.55943	0.0604824	4.04041e-05	98.5011	58.2366	2.95239	0.0412288	3.27718	1.1119	1.45528	0.417774	0.000127745	2.59371	1.16306			-0.166821	0.469834	-0.270338	0.249006	-0.0304697	0.907584	0.134304	0.541228			-0.110138	0.643904	-0.379728	0.0556987	0.151705	0.459422	-0.0819328	0.69702	0.264443	0.222711	-0.109834	0.593257	1.45163		0.120686	0.0514743	0.15315	0.0215604	-0.258923	0.00316608	0.113451	0.0597938	-0.177009
uc010wrv / AK297574	0.377816	1	0.179738	184.695	117.988	2.39869	-6	0.994305	0.765219	0.0686455	1	0.225783	1.33466	0.993711		~unreliable	-0.0981981	0.727714	-0.064775	0.825872	0.363665	0.245224	-0.131762	0.614196			-0.0215917	0.941596	0.432031	0.0647178	0.346412	0.146251	0.181234	0.457765	-0.314303	0.235791	-0.131762	0.590785	3.79555		0.0718781	0.247211	-0.0206376	0.758179	0.0555817	0.533187	0.0494966	0.412747	0.297764
SLC2A12	1.65091	0.000405214	0.000212872	112.443	101.224	3.08803	-0.0514635	13.2868	4.23104	1.37294	0.00776673	0.00364518	12.3944	4.88438			0.266914	0.242151	0.0100125	0.966582	0.30165	0.239331	-0.36262	0.0890325			-0.170213	0.473089	0.119574	0.560689	-0.163841	0.423845	-0.194739	0.350914	-0.251221	0.247564	-0.23701	0.243701	1.18596		0.00921987	0.882154	0.0973906	0.145341	-0.0406695	0.648535	-0.00812623	0.893092	-0.141607
uc003qem / NM_145176	1.65091	1	0.000212872	112.443	101.224	3.08803	-0.0514635	13.2868	4.23104	1.37294	1	0.00364518	12.3944	4.88438			0.266914	0.242151	0.0100125	0.966582	0.30165	0.239331	-0.36262	0.0890325			-0.170213	0.473089	0.119574	0.560689	-0.163841	0.423845	-0.194739	0.350914	-0.251221	0.247564	-0.23701	0.243701	1.18596		0.00921987	0.882154	0.0973906	0.145341	-0.0406695	0.648535	-0.00812623	0.893092	-0.141607
NUP35	0.911394	4.70868e-12	1.07986e-12	36.0942	29.113	1.4428	0.482637	17.0359	9.05751	0.820747	8.7087e-06	1.04872e-06	17.0051	9.64888			0.150139	0.515956	0.0901127	0.705566	0.242234	0.348894	0.0268608	0.90317			-0.0901127	0.705566	0.115938	0.572751	-0.305432	0.129182	-0.21255	0.307701	-0.277665	0.19957	0.109834	0.593257	0.585858		-0.0164303	0.791639	0.000901765	0.989268	0.121426	0.172139	-0.0194185	0.748081	0.129806
uc002upf / NM_138285	0.928322	1	1.69149e-12	36.462	30.5174	1.48801	0.501282	16.4925	8.66632	0.865186	1	9.17545e-07	16.4889	9.12365			0.100093	0.665972	-0.0500626	0.833979	0.37173	0.14178	-0.0805823	0.714736			-0.170213	0.473089	0.0315094	0.878554	-0.394432	0.0461537	-0.278651	0.177395	-0.198332	0.36431	0.0520266	0.800725	0.612006		-0.0265958	0.668883	-0.000601177	0.992845	0.131586	0.138721	-0.0422142	0.4849	0.147507
uc002upg / AK289601	1.51733	0.783569	0.00755515	127.826	128.839	4.64375	-6	0.38905	0.135908	1.23158	0.359775	0.0169085	0.41945	0.189492		~unreliable	0	1	0.322749	0.333021	-0.410792	0.272071	0.519615	0.101378			0.0870388	0.811038	0.224527	0.440286	0.0468807	0.873556	0.225739	0.458355	0.0422577	0.890976	0.431455	0.123465	2.50363		-0.0196768	0.751704	0.0898048	0.179505	-0.0844988	0.342969	0.0738132	0.221564	0.0297925
uc010zfs / AK302350								0	0.00335421				0	0.0330439		discarded. too few reads
uc010zft / AK298199								0.0449907	0.00236541				0.0640706	0.0047662		discarded. too few reads
FGF19	7.62584	0.222084	0.175298	428.401	589.563	9.78589	1.56642	1.49363	0.00756201	0	1	1	1.23064	0.00952677		~unreliable																									0.135469	0.0286579	0.302252	3.89368e-06	-0.243678	0.00557523	0.115087	0.0561784	0.247827
uc001opf / NM_005117	7.62584	7.30691e-09	0.175298	428.401	589.563	9.78589	1.56642	1.49363	0.00756201	0	7.21636e-05	1	1.23064	0.00952677		~unreliable																									0.135469	0.0286579	0.302252	3.89368e-06	-0.243678	0.00557523	0.115087	0.0561784	0.247827
PCK2	-0.895501	6.42698e-14	1.13115e-14	44.8022	80.2295	-0.289677	-1.80419	105.636	196.51	-0.726541	0.000157149	4.14873e-05	107.628	168.838			-0.483781	0.0262811	-0.270338	0.249006	-0.0670333	0.798244	-0.0671519	0.760798			-0.0901127	0.705566	0.0908924	0.65879	-0.0424773	0.836765	0.105681	0.615128	-0.0264443	0.904665	0.0520266	0.800725	0.460143		-0.00555556	0.928825	-0.0793553	0.235792	0.0887335	0.319239	-0.0948764	0.115811	0.0118006
uc001wls / NM_001018073	-0.546463	0.184878	9.04285e-06	51.2396	63.4899	0.27345	-1.50567	3.27664	4.78554	-0.32489	0.23624	0.241408	3.87957	4.47356			-0.116775	0.614197	-0.130163	0.584406	-0.0990265	0.705335	-0.255177	0.239946			0.0500626	0.833979	0.176129	0.389417	0.00121364	0.995305	0.143679	0.493227	-0.198332	0.36431	-0.132957	0.517314	0.6422		-0.0195036	0.753819	-0.0712394	0.287332	0.00369723	0.966962	-0.0851671	0.158231	0.259613
uc001wlt / NM_004563	-0.947498	0.000110341	1.63761e-15	45.5704	81.4237	-0.331036	-1.86411	94.6941	182.62	-0.780912	0.0016231	2.23758e-05	95.6479	155.99			-0.467099	0.0327722	-0.270338	0.249006	-0.097503	0.709682	-0.0268608	0.90317			-0.0901127	0.705566	0.0662505	0.747792	-0.00849546	0.967145	0.102911	0.624478	0.0132221	0.952253	0.0982725	0.632929	0.466168		-0.00543736	0.930336	-0.0822109	0.219306	0.101485	0.254349	-0.0936099	0.120778	0
uc001wlu / BC064427	-0.295356	0.69643	0.0199264	50.546	60.9891	0.418434	-1.35686	3.30552	4.05649	-0.203944	0.356604	0.974	3.31979	3.61171			0.0500464	0.82943	-0.0300376	0.899961	0.0700803	0.789263	-0.0402911	0.855169			-0.170213	0.473089	0.38094	0.0548581	-0.00809092	0.968709	0.16822	0.421519	-0.290887	0.178114	-0.0635881	0.757624	0.735123		-0.0212766	0.732258	-0.0523024	0.434979	0.0611062	0.49322	-0.0572002	0.343769	-0.177009
uc010ald / AK307913	-0.450823	1.38887e-08	0.00300946	55.3191	74.6906	0.314166	-1.31339	0.869404	1.18832	0.129759	0.00319728	0.560551	1.12703	1.06955		~unreliable	-0.23355	0.308249	0.0901127	0.705566	-0.304697	0.234383	0.0805823	0.714736			0.0901127	0.705566	0.0609989	0.76722	0.0250818	0.903199	0.196718	0.345943	0.409887	0.0520825	0.00578073	0.977641	1.16188		0.00638299	0.918259	0.0157809	0.813891	0.010131	0.909636	-0.0792571	0.189247	0.129806
uc010ale / AK311710								0.0887351	0.065634				0.0946628	0.0519392		discarded. too few reads
uc010tnw / AK316206	1.04906	2.19565e-07	0.244203	275.741	190.988	2.98431	-6	0.357176	0.172617	3.14109	7.5299e-06	0.0019818	0.300243	0.118713		~unreliable											0.654654	0.158302	0.52358	0.182948	-0.151211	0.720772	0.347312	0.399264	-0.144338	0.757509	0.377964	0.355918	1.93651		-0.0405421	0.514336	0.00175001	0.979174	-0.131511	0.138949	0.00778598	0.897543	0.0488518
uc010tnx / AK301400								0	0				0	0		discarded. too few reads
NUP93	0.789093	9.58981e-17	1.2275e-17	27.4841	20.4316	1.2255	0.379787	62.7353	36.3054	0.707656	1.29568e-05	1.76008e-06	59.5791	37.3331			-0.116775	0.614197	0.0300376	0.899961	0.00457045	0.98611	-0.402911	0.0566188			-0.190238	0.421763	0.205619	0.313593	-0.140377	0.493986	0.0245403	0.907306	-0.0793329	0.718983	-0.248572	0.220776	0.503258		0.0308511	0.619795	0.070488	0.29246	-0.190567	0.0311884	0.0242732	0.688063	0.106205
uc002eka / NM_014669	0.818707	0.063943	3.98336e-18	27.7368	20.3593	1.23061	0.382419	62.464	35.4139	0.737105	0.119364	7.85518e-07	59.4607	36.0984			-0.183503	0.425903	-0.0500626	0.833979	-0.0213288	0.935242	-0.295468	0.171066			-0.210263	0.373582	0.249247	0.219483	-0.1424	0.48772	0.0431434	0.837753	-0.158666	0.469618	-0.144518	0.481202	0.494		0.0347518	0.576225	0.0754477	0.259735	-0.198806	0.0244695	0.028178	0.641147	0.106205
uc002ekb / NM_001242795								0.0356394	0.427055				0.0272597	0.665206		discarded. too few reads	-0.372678	0.258994	-0.0745356	0.827586	-0.126763	0.727118	-0.173205	0.610542			-0.169031	0.689052	-0.314668	0.319167	-0.0418121	0.897343	-0.170523	0.616164	0.0597614	0.861441	-0.409673	0.185983	3.91441
uc010vhi / NM_001242796								0	0				0	0		discarded. too few reads
FOXO1	-0.835093	2.58837e-14	4.27944e-15	50.4283	21.8597	-0.173132	-1.95442	28.4673	50.7849	-0.801584	3.07269e-05	5.57181e-06	29.0069	47.7253			-0.0166821	0.942784	-0.0500626	0.833979	-0.0990265	0.705335	-0.134304	0.541228			0.130163	0.584406	0.0379728	0.853882	0.148468	0.469166	0.294483	0.153019	0.105777	0.630978	-0.167641	0.413025	0.822633		-0.0208038	0.737988	-0.0109715	0.869999	-0.0408151	0.647361	-0.0649043	0.282594	0.0767037
uc001uxl / NM_002015	-0.835093	1	4.27944e-15	50.4283	21.8597	-0.173132	-1.95442	28.4673	50.7849	-0.801584	0.979122	5.57181e-06	29.0069	47.7253			-0.0166821	0.942784	-0.0500626	0.833979	-0.0990265	0.705335	-0.134304	0.541228			0.130163	0.584406	0.0379728	0.853882	0.148468	0.469166	0.294483	0.153019	0.105777	0.630978	-0.167641	0.413025	0.822633		-0.0208038	0.737988	-0.0109715	0.869999	-0.0408151	0.647361	-0.0649043	0.282594	0.0767037
uc010acc / AK310511								0	0				0	0		discarded. too few reads
INPP5K	-0.783603	1.17907e-16	1.54065e-17	42.1068	18.7879	-0.255443	-1.49561	29.2758	50.3961	-0.724091	0.000167399	4.46397e-05	30.2914	46.4999			0.0500464	0.82943	-0.0901127	0.705566	0	1	0.282038	0.19229			0.230288	0.328679	0.0206023	0.920428	-0.0586592	0.775921	-0.0843077	0.688662	-0.277665	0.19957	0.167641	0.413025	0.605816		0.0926715	0.135389	0.0333653	0.618603	0.0366521	0.681262	-0.00432695	0.942953	-0.141607
uc002fsq / NM_130766	-0.717561	5.55857e-10	0.00216411	82.5691	55.9981	0.405106	-3.03014	0.923864	1.5192	-0.104088	0.0141775	0.543842	0.995035	1.27726		~unreliable	-0.239046	0.324317	-0.0119537	0.962453	-0.102318	0.716716	0.502006	0.0204011			0.283683	0.239206	0.100752	0.639477	-0.00271647	0.989949	0.0758572	0.724619	-0.0161938	0.944457	0.222415	0.296209	1.66766		0.137683	0.0261304	0.164359	0.0135694	-0.0930882	0.295971	-0.000527983	0.993033	0.159346
uc002fsr / NM_016532	-0.836972	0.0214684	4.0843e-20	41.9605	20.3267	-0.299109	-1.61585	25.3888	45.352	-0.763838	0.129389	2.30244e-05	26.9493	41.5618			-0.0166821	0.942784	-0.190238	0.421763	0.0853151	0.744755	0.322329	0.133615			0.110138	0.643904	-0.0315094	0.878554	-0.0566364	0.783464	-0.139325	0.506554	-0.290887	0.178114	0.190764	0.350571	0.616497		0.0677306	0.275615	0.0121738	0.855899	0.0972051	0.275031	-0.0469633	0.437099	-0.153407
uc002fss / NM_001135642								0.105127	0.152156				0.155463	0.121342		discarded. too few reads
uc010cjr / AK312585	-1.4259	0.868229	3.72632e-06	133.19	57.7488	0.354429	-6	1.17241	3.15007	-2.49759	0.246952	0.0121911	1.37702	3.14411			0.118167	0.61977	0.0872872	0.722346	-0.0501731	0.8536	-0.15891	0.49144			0.131762	0.614196	0.0107098	0.961318	-0.183549	0.401841	-0.171766	0.444669	0	1	-0.341882	0.110329	4.41094		-0.0237909	0.702043	0.00709992	0.915656	-0.0462766	0.603968	0.0586304	0.331819	0.00709346
uc010cjs / AK307293								0.0415571	0.0752579				0.0525994	0.0547707		discarded. too few reads
uc010vql / AK297955	3.11927	0.483516	0.026328	239.398	211.028	5.178	-6	0.806633	0.0928288	2.67442	0.0358446	0.0249115	0.578288	0.159882		~unreliable	-0.416205	0.178374	-0.61451	0.0334918	0.376987	0.282886	0.0482805	0.881553			-0.387298	0.239272	-0.0220244	0.940427	-0.542829	0.0448771	-0.336777	0.239031	-0.856893	0.000369875	-0.05547	0.850608	3.43675		0.102063	0.0999157	0.0783725	0.241663	-0.167134	0.0593426	0.153023	0.0109063	-0.0854852
uc010vqm / AK303907								0.0402162	0.00655206				0.0844527	0.0114746		discarded. too few reads
IER3	1.26615	6.89535e-07	2.62943e-07	70.2561	58.4755	2.24584	-0.161311	248.044	103.129	0.70081	0.0019907	0.00076443	212.812	115.914			0.31696	0.161525	0.170213	0.473089	-0.382395	0.129818	0.0940127	0.669618			0.0700877	0.769048	-0.0513037	0.803441	0.301791	0.134043	0.0467057	0.824553	0.158666	0.469618	0.329502	0.100222	1.07566		0.118322	0.0562515	0.02555	0.703071	-0.0127802	0.886149	-0.0732416	0.225173	-0.277313
uc003nrn / NM_003897	1.26615	1.35773e-37	2.62943e-07	70.2561	58.4755	2.24584	-0.161311	248.044	103.129	0.70081	9.30956e-05	0.00076443	212.812	115.914			0.31696	0.161525	0.170213	0.473089	-0.382395	0.129818	0.0940127	0.669618			0.0700877	0.769048	-0.0513037	0.803441	0.301791	0.134043	0.0467057	0.824553	0.158666	0.469618	0.329502	0.100222	1.07566		0.118322	0.0562515	0.02555	0.703071	-0.0127802	0.886149	-0.0732416	0.225173	-0.277313
OGDHL	-1.46611	0.182545	0.141168	212.849	58.4677	1.03578	-5.60479	1.30651	3.60957	-2.77432	0.0623201	0.0398849	0.655484	3.58843			0.0667285	0.773818	0.170213	0.473089	-0.146254	0.5754	-0.255177	0.239946			0.0100125	0.966582	0.267022	0.187276	0.114082	0.578953	0.323773	0.114369	0.343776	0.108242	-0.306379	0.127939	2.9566		-0.0685659	0.269724	-0.0246527	0.713033	0.100157	0.260645	-0.000369425	0.995125	-0.21241
uc001jie / NM_018245								0.020484	0.174778				0	0.214269		discarded. too few reads
uc009xog / AK290226	-2.12175	0.264043	0.0363473	259.566	87.4922	0.512875	-6	0.435526	1.89551	-3.45297	0.771614	0.228345	0.354894	1.82547		~unreliable	0.131629	0.627017	-0.104679	0.710435	-0.00537557	0.986772	-0.243975	0.345333			-0.313786	0.27461	0.201051	0.395346	-0.0523509	0.826498	0.18736	0.442441	0.0963739	0.703639	-0.390488	0.0887139	3.39406		-0.00408978	0.947572	0.0217845	0.745192	0.11177	0.209093	-0.0101579	0.866588	-0.211012
uc009xoh / AK307759								0.000172147	0				0.00147636	0		discarded. too few reads
uc010qgt / NM_001143996								0.016584	0.0354098				0.0110412	0.0488475		discarded. too few reads
uc010qgu / NM_001143997	-0.846298	7.30971e-13	0.753214	199.442	89.4468	1.34889	-6	0.590701	1.06201	-2.09209	6.46284e-05	0.0610264	0.263953	1.02754		~unreliable	0.49923	0.0691508	0.39036	0.187266	-0.132019	0.698802	0.0956573	0.724538			-0.151142	0.606012	0.33063	0.180214	0.0922369	0.715849	0.160134	0.539254	0.298279	0.261812	-0.0988454	0.696376	3.81294		-0.0967498	0.118949	0.002118	0.974797	0.0167014	0.851571	0.0226014	0.708534	-0.142079
PPBP	4.17709	0.561746	0.495835	931.504	147.476	6.62114	-0.469252	1.41153	0.07803	6.6592	0.231684	0.178551	3.02722	0.110066		~unreliable	0.288675	0.389283	-0.0379869	0.917024	-0.164957	0.69627	-0.269309	0.397296			0.064775	0.841481	-0.0798807	0.786043	0.275717	0.340018	-0.110779	0.706163	-0.0824786	0.788798	0	1	2.90353		0.0638387	0.304212	0.149335	0.0250827	-0.149764	0.0915459	0.0224817	0.710008	0.0383541
uc003hhj / NM_002704	4.17709	3.21746e-40	0.495835	931.504	147.476	6.62114	-0.469252	1.41153	0.07803	6.6592	1.71027e-05	0.178551	3.02722	0.110066		~unreliable	0.288675	0.389283	-0.0379869	0.917024	-0.164957	0.69627	-0.269309	0.397296			0.064775	0.841481	-0.0798807	0.786043	0.275717	0.340018	-0.110779	0.706163	-0.0824786	0.788798	0	1	2.90353		0.0638387	0.304212	0.149335	0.0250827	-0.149764	0.0915459	0.0224817	0.710008	0.0383541
OGT	0.942573	3.37145e-08	1.12382e-08	53.3543	26.3469	1.78196	0.0443259	173.576	90.3122	0.999286	6.49548e-05	1.48518e-05	192.562	95.5284			-0.166821	0.469834	0.190238	0.421763	-0.190436	0.464096	-0.120873	0.582743			0.250313	0.28714	0.0012119	0.995312	-0.0271046	0.895432	0.136555	0.515125	0.330554	0.123426	-0.144518	0.481202	0.825692		0.0751774	0.226121	0.190122	0.00420846	-0.295138	0.000719574	0.0555116	0.358225	0
uc004eaa / NM_181672	0.116652	4.49256e-15	0.103817	38.0145	20.6141	0.650792	-0.622678	39.6975	36.614	0.174544	0.00647705	0.0128706	41.6596	34.9205			-0.250232	0.27395	0.210263	0.373582	-0.137114	0.599749	-0.0402911	0.855169			0.0300376	0.899961	0.232685	0.252666	-0.109227	0.595312	0.0573926	0.785241	-0.0793329	0.718983	-0.0289037	0.888533	0.524748		-0.027305	0.660596	-0.0706383	0.29143	0.039505	0.657956	-0.0615272	0.308444	-0.194709
uc004eab / NM_181673	0.574325	0.165893	0.0304299	91.4818	90.2051	1.51878	-6	7.21955	4.84865	2.26439	0.32381	0.0975156	8.36219	5.15748			0.216868	0.345036	-0.0901127	0.705566	0.0731272	0.780307	-0.322329	0.133615			0.150188	0.527378	-0.179765	0.379545	-0.0691774	0.737028	0.00633297	0.976032	0.158666	0.469618	-0.213887	0.294095	5.74312		-0.0187711	0.762784	0.110583	0.098009	-0.163381	0.0653707	-0.10176	0.0915507	-0.0295628
uc004eac / AF223393	1.50044	1	1.41019e-07	78.2387	49.4551	2.7093	-0.312891	84.8748	29.9987	1.50599	0.448138	0.000123693	93.8033	34.4928			-0.0834106	0.719253	0.270338	0.249006	-0.237664	0.358341	-0.188025	0.390257			0.290363	0.214273	-0.0206023	0.920428	0.0513773	0.803164	0.187218	0.370184	0.396664	0.0609348	-0.190764	0.350571	1.49977		0.0665486	0.284101	0.218077	0.000992471	-0.312576	0.000327969	0.0845339	0.161359	0.041302
uc004ead / AL050366	0.892638	0.422136	1.32253e-05	64.1414	47.2523	1.7204	-0.333269	24.4659	13.178	0.835448	0.483083	0.00180601	27.1899	14.3598			0.133457	0.56413	-0.210263	0.373582	0.144731	0.579429	-0.0268608	0.90317			-0.210263	0.373582	-0.34014	0.0890932	0.000404546	0.998435	-0.192364	0.356934	0	1	-0.132957	0.517314	1.53288		0.129669	0.03629	0.130606	0.050399	-0.0761572	0.392878	0.0600497	0.320228	-0.0885043
uc011mpw / AK300267	1.28953	1	2.73052e-05	88.5712	58.4123	2.61604	-0.440999	14.1577	5.79169	1.51796	1	0.000161643	17.8103	6.98193			-0.100093	0.665972	0.210263	0.373582	-0.138637	0.595662	-0.241747	0.266436			0.350438	0.129821	0.0109071	0.957826	-0.0161818	0.937463	0.243424	0.240977	0.502442	0.0145531	-0.283256	0.160854	1.58371		0.0606384	0.329144	0.190723	0.00408763	-0.28492	0.00111525	0.010448	0.862815	-0.00590029
GOT1	-0.731758	8.23136e-14	1.49262e-14	43.5828	19.0732	-0.00878577	-1.5295	73.8123	122.577	-0.798217	1.22124e-06	9.11862e-08	67.2293	120.946			0	1	-0.170213	0.473089	0.10055	0.700997	0.228317	0.294719			-0.310388	0.182894	-0.31065	0.122441	0.0574455	0.780444	-0.147637	0.481265	0.290887	0.178114	0.260133	0.199345	0.568975		0.0221041	0.722266	-0.0112721	0.86647	0.0402328	0.652062	0.0539286	0.372118	-0.041302
uc001kpr / NM_002079	-0.746072	0.370745	6.61654e-15	43.9736	19.0858	-0.00342517	-1.54057	71.9904	120.744	-0.812071	0.057169	9.95531e-08	65.4487	118.864			0	1	-0.170213	0.473089	0.0792212	0.762475	0.214886	0.324794			-0.290363	0.214273	-0.313478	0.118897	0.0574455	0.780444	-0.13418	0.522528	0.304109	0.158304	0.271694	0.179382	0.58028		0.0263594	0.671654	-0.01022	0.878832	0.0418922	0.638703	0.0485463	0.421787	-0.041302
uc009xwi / AK309174	-0.710046	1	8.49015e-06	53.9989	30.6125	0.122436	-1.86259	0.50476	0.825715	-0.858578	1	6.208e-06	0.493838	0.833919		~unreliable	-0.0500464	0.82943	-0.0500626	0.833979	-0.103597	0.692346	0.107443	0.625578			-0.110138	0.643904	-0.232685	0.252666	0.114487	0.577599	-0.0490805	0.815778	0.145444	0.507869	0.167641	0.413025	0.727038		-0.0436171	0.482924	0.0108212	0.871764	-0.0279476	0.754167	-0.00432695	0.942953	-0.100305
GRB10	1.03226	4.59255e-08	1.55534e-08	47.9519	61.952	1.78916	0.0782534	42.0922	20.5808	1.01931	0.00199692	0.000772141	44.2774	22.7577			0.116775	0.614197	-0.0500626	0.833979	0.240711	0.352027	-0.255177	0.239946			0.0100125	0.966582	-0.176129	0.389417	0.103968	0.613252	-0.0969736	0.644702	0.145444	0.507869	-0.260133	0.199345	0.887586		-0.00555556	0.928825	0.0318624	0.634506	-0.0206404	0.817118	0.0616327	0.307613	0.135707
uc003tph / NM_001001550	-0.118616	0.94641	0.0697988	82.0266	125.796	1.14757	-2.5334	6.98495	7.58351	0.720071	0.591089	0.429655	10.2418	9.95385			0.321672	0.166659	-0.0218218	0.929343	0.275952	0.300887	-0.109291	0.628277			-0.0654654	0.790032	-0.196306	0.346975	0.179969	0.389329	-0.103615	0.629942	0.0801469	0.722927	-0.14825	0.479428	2.26388		0.0131848	0.832112	-0.00796798	0.905389	-0.0312826	0.725936	0	1	0.123913
uc003tpi / NM_005311	1.72228	1	1.36603e-13	53.2126	59.4683	2.41664	0.415563	27.908	8.45809	1.93153	1	3.91159e-06	26.1268	8.29626			-0.23355	0.308249	-0.330413	0.154783	-0.0106644	0.967597	-0.0268608	0.90317			-0.250313	0.28714	-0.095336	0.643171	0.0137546	0.94683	-0.134971	0.520055	-0.171888	0.4329	-0.0635881	0.757624	1.71097		0.00531916	0.931847	0.0511	0.445625	-0.0457932	0.607757	0.0786239	0.192818	0.159308
uc003tpj / NM_001001549	0.663874	0.500425	0.0885284	154.715	120.282	5.23269	-6	0.980016	0.618568	0.0334353	0.0620017	0.753459	0.739094	0.690265		~unreliable	-0.509902	0.0625017	-0.280692	0.331017	0.274154	0.388524	-0.131629	0.627017			-0.050637	0.863508	0.103521	0.682707	-0.0768151	0.761928	0.189311	0.466788	0.146385	0.575055	0.186765	0.458051	3.87618		-0.10802	0.0815363	-0.0367184	0.583765	0.0816787	0.359375	0.053368	0.377117	-0.159913
uc003tpk / AJ271366	0.829807	0.00610555	0.00416106	79.2091	82.4444	1.84812	-1.46117	1.91165	1.0755	1.5956	0.0165921	0.00482073	2.28205	1.16878			-0.150139	0.515956	-0.0700877	0.769048	0.124926	0.632844	-0.268608	0.215238			0.0901127	0.705566	-0.191884	0.347696	0.0699864	0.734061	0.0546219	0.795388	0.383442	0.0708981	-0.23701	0.243701	2.27696		-0.0894356	0.149633	-0.107705	0.107121	0.0958629	0.281745	-0.00622796	0.917965	-0.026605
uc003tpl / D86962	1.60572	0.00305532	7.34633e-05	88.6384	90.941	2.75579	-0.891833	1.08065	0.35507	2.54299	0.00680647	1.83335e-05	1.31119	0.386097		~unreliable	-0.189219	0.4243	-0.0436436	0.859189	0.0842191	0.756484	-0.0801469	0.722927			0.196396	0.420331	-0.0925378	0.659975	-0.0359937	0.864373	-0.0134564	0.950239	0.400735	0.0645694	-0.0494166	0.814538	2.11719		-0.0377216	0.544049	-0.02939	0.661032	0.0548828	0.538356	0.0368491	0.542119	0.112132
uc003tpm / NM_001001555	1.62723	3.10025e-07	0.00031425	97.0302	126.076	3.26119	-6	1.72301	0.557753	3.40442	0.0869787	0.000121181	2.12448	0.521091			-0.113531	0.63366	-0.458258	0.048473	0.421096	0.104306	-0.561028	0.00659943			-0.283683	0.239206	-0.184626	0.376966	0.0404929	0.847603	-0.243113	0.252333	-0.138436	0.538959	-0.432395	0.0308727	4.1092		-0.0428413	0.49075	-0.0491498	0.463203	0.0602536	0.499283	-0.0572948	0.342971	0.0237181
uc010kzb / AK289511	-0.98424	1	0.000195007	149.265	190.055	1.18579	-6	0.247256	0.489139	-2.57792	0.257007	0.0534925	0.279859	0.709216		~unreliable	0.641119	0.0246594	0.696868	0.0117877	-0.15659	0.665736	-0.123718	0.687185			0.606218	0.0835325	-0.0546698	0.852742	0.414864	0.140213	0.361537	0.224828	0.856893	0.000369875	-0.01849	0.949975	3.97051		0.0491931	0.428709	0.053686	0.42291	-0.0897671	0.313612	-0.027867	0.644835	0.504665
PRKCE	-0.720587	1.61261e-13	3.09621e-14	42.0517	23.0676	-0.0786503	-1.36984	8.55426	14.0962	-0.805953	1.08359e-06	7.51292e-08	8.22272	14.596			-0.383689	0.0859702	-0.130163	0.584406	-0.121879	0.641226	-0.33576	0.117274			0.0500626	0.833979	-0.217738	0.28528	-0.00202273	0.992176	0.0949946	0.6515	0.264443	0.222711	-0.398871	0.0435417	0.611737		-0.163712	0.00804789	0.0327641	0.624944	0.0164192	0.854051	-0.117039	0.0521068	-0.0649031
uc002rut / NM_005400	-0.722561	1	3.97014e-14	42.4133	23.4469	-0.0863447	-1.38597	8.46704	13.9715	-0.803945	1	1.07961e-07	8.14522	14.4677			-0.383689	0.0859702	-0.130163	0.584406	-0.121879	0.641226	-0.33576	0.117274			0.0500626	0.833979	-0.208447	0.306837	-0.00202273	0.992176	0.089849	0.669298	0.251221	0.247564	-0.398871	0.0435417	0.620514		-0.16513	0.00751015	0.0285559	0.670079	0.0160407	0.857379	-0.120733	0.0450708	-0.0708034
uc002ruu / BC029576								0.0723548	0.115169				0.0597215	0.121751		discarded. too few reads
FGFR4	1.1006	1.95771e-07	6.94335e-08	63.1882	28.1415	1.95742	-0.402716	113.624	52.9855	0.90846	0.00142714	0.000525186	94.6752	51.9455			0	1	0.110138	0.643904	-0.094456	0.718402	-0.214886	0.324794			-0.110138	0.643904	0.152699	0.456449	0.195396	0.338774	0.132992	0.526248	0.251221	0.247564	-0.15608	0.44642	0.927831		0.175059	0.00456063	0.267974	4.66209e-05	-0.175138	0.0480039	-0.0426363	0.48054	0.0531026
uc003mfl / NM_002011	0.898698	1	6.70112e-06	67.7138	32.4411	1.65142	-0.664536	56.7811	30.4557	0.866824	1	0.00147753	49.034	29.303			0.0500464	0.82943	0.0700877	0.769048	-0.0639863	0.807249	-0.228317	0.294719			-0.130163	0.584406	0.047668	0.81713	0.159391	0.436711	0.0372062	0.859848	0.251221	0.247564	-0.167641	0.413025	0.903362		0.157802	0.0106755	0.242124	0.000246054	-0.137758	0.120981	-0.060894	0.313459	0.0708034
uc003mfm / NM_213647	1.02166	0.642126	3.21852e-06	69.6988	27.6009	1.95033	-0.746738	29.5209	14.5405	0.742601	0.234134	0.00713271	24.0185	14.3404			0.0166821	0.942784	0.250313	0.28714	-0.268133	0.298088	-0.201456	0.356649			0.0100125	0.966582	0.254095	0.210353	0.284396	0.159104	0.214529	0.303112	0.224777	0.302473	-0.132957	0.517314	1.31503		0.168677	0.00630324	0.275339	2.8102e-05	-0.203697	0.0210997	-0.0813681	0.177694	0.0885095
uc003mfn / AF359241	1.08678	0.145605	0.000227031	67.4936	59.1336	2.30054	-0.384705	0.659879	0.310678	1.38172	0.0794473	0.00165648	0.638533	0.321671		~unreliable	-0.130931	0.641852	0	1	-0.173436	0.610058	-0.048795	0.852466			-0.0348932	0.901748	0.288304	0.231307	0.0737966	0.763991	0.216895	0.387311	0.0840168	0.757053	-0.206725	0.3958	1.43065		0.126951	0.0404225	0.144884	0.0298084	-0.111427	0.210503	-0.0922381	0.126344	-0.0590029
uc003mfo / NM_022963	1.94821	1	5.05931e-08	83.2087	47.9424	2.98567	0.0108458	17.4158	4.51307	1.71423	1	4.53508e-06	13.8256	4.72256			0.100093	0.665972	0.0300376	0.899961	-0.094456	0.718402	-0.308899	0.151525			-0.150188	0.527378	0.18946	0.353935	-0.0169909	0.934343	-0.0613507	0.770804	-0.251221	0.247564	-0.167641	0.413025	1.08277		0.137234	0.0266268	0.166376	0.0124482	-0.131033	0.140402	0.00284946	0.962414	-0.0649031
uc011dfu / AK301169	1.30993	1	0.000259502	95.2281	94.9055	2.28281	-6	4.85314	1.95747	2.00191	1	0.0872264	3.61707	2.13776			0.0567657	0.812107	0.210263	0.373582	-0.368683	0.145333	0.0947191	0.675009			-0.196396	0.420331	-0.0826551	0.694474	0.211166	0.310935	-0.00628403	0.976751	0.313302	0.155673	-0.0370625	0.860384	4.24081		0.153705	0.012917	0.227989	0.000568345	-0.2428	0.00575422	0.0375412	0.534554	0.0354227
uc011dfv / EU826602								0.00140019	0				0	0		discarded. too few reads
uc011dfw / EU826603	1.21968	1	0.000139401	83.5438	57.3086	2.33071	-0.58788	1.34245	0.576418	1.34078	1	0.00111913	1.25237	0.598705		~unreliable	-0.0500464	0.82943	-0.0700877	0.769048	-0.115785	0.65811	-0.174595	0.425578			-0.350438	0.129821	-0.0589791	0.77473	0	1	-0.115973	0.580918	0.0396664	0.857392	-0.132957	0.517314	1.15201		0.132152	0.0328351	0.18366	0.00572568	-0.194323	0.0279532	0.0134558	0.823894	0.0236011
KLF15	-1.17088	3.18505e-05	1.47786e-05	127.471	91.9598	0.786234	-3.51325	1.29726	2.92076	-1.5262	0.0143968	0.00748633	1.35824	3.56718			0.417053	0.0599857	-0.0100125	0.966582	0.380871	0.131483	-0.295468	0.171066			-0.210263	0.373582	-0.199559	0.328376	-0.177191	0.386519	-0.265985	0.198745	-0.0528886	0.810588	-0.306379	0.127939	1.87126		0.0490545	0.430012	-0.0219429	0.743403	0.0680057	0.445623	0.0621604	0.303482	0.336316
uc011bkk / NM_014079	-1.17088	0.000905963	1.47786e-05	127.471	91.9598	0.786234	-3.51325	1.29726	2.92076	-1.5262	0.014743	0.00748633	1.35824	3.56718			0.417053	0.0599857	-0.0100125	0.966582	0.380871	0.131483	-0.295468	0.171066			-0.210263	0.373582	-0.199559	0.328376	-0.177191	0.386519	-0.265985	0.198745	-0.0528886	0.810588	-0.306379	0.127939	1.87126		0.0490545	0.430012	-0.0219429	0.743403	0.0680057	0.445623	0.0621604	0.303482	0.336316
SLC25A27	1.34741	4.42772e-05	2.07808e-05	88.4508	56.4528	2.60569	-0.356526	5.72643	2.25046	1.04537	0.00853393	0.00409628	4.99679	2.87744			0.100093	0.665972	0.0901127	0.705566	0.0563689	0.829859	-0.295468	0.171066			0.250313	0.28714	-0.218546	0.283452	0.0238682	0.907863	-0.0372062	0.859848	0.251221	0.247564	-0.306379	0.127939	1.35472		0.120449	0.0519363	0.214319	0.00121833	-0.223959	0.0110436	0.101631	0.0919658	-0.041302
uc003oyg / NM_001204052								0.0236825	0.0027086				0.02196	0		discarded. too few reads
uc003oyh / NM_004277								0.0211692	0.112853				0.0557052	0.0609923		discarded. too few reads
uc003oyi / AX746657	1.40247	4.75697e-06	2.59312e-05	91.5468	58.6043	2.80874	-0.380629	4.85773	1.83758	1.06289	0.0987791	0.00468173	4.16752	2.40158			0.133457	0.56413	0.0901127	0.705566	0.0396106	0.880025	-0.295468	0.171066			0.250313	0.28714	-0.210062	0.303018	0.0663455	0.747442	0.0265193	0.899867	0.356998	0.094475	-0.341063	0.0881728	1.41235		0.130142	0.0356092	0.230852	0.000481648	-0.233624	0.00795297	0.105641	0.0797772	-0.0236011
uc011dwb / NM_001204051	1.85023	0.431837	7.08754e-05	92.4272	107.077	3.34023	-0.342865	0.737825	0.204634	1.33861	1	0.00591812	0.644283	0.303694		~unreliable	0.393863	0.163499	0.169031	0.580921	0.370132	0.292438	-0.352512	0.180526			0	1	-0.300112	0.211895	-0.201715	0.4076	-0.238936	0.339641	0.336067	0.203148	-0.338648	0.156123	1.95716		0.083766	0.177286	0.187014	0.00488602	-0.216807	0.0139657	0.0720416	0.232883	-0.0885043
uc011dwc / AK302906								0.00361723	0.00302053				0	0.00608624		discarded. too few reads
CAPN10	0.779874	1.07809e-12	2.32868e-13	32.0284	17.1655	1.2568	0.176293	25.1551	14.6508	0.729024	4.33338e-06	4.43781e-07	23.3021	14.4574			-0.216868	0.345036	0.210263	0.373582	-0.475327	0.0538165	0.107443	0.625578			0.150188	0.527378	0.140984	0.492102	0.116914	0.569503	0.210571	0.312332	0.264443	0.222711	0.0751495	0.715216	0.474317		0.0260048	0.67582	0.089425	0.181359	-0.200349	0.0233599	0.034088	0.572819	-0.0531026
uc002vzk / NM_023083	0.686789	0.295706	1.32133e-10	34.7894	28.6814	1.12553	0.0235585	14.5867	9.06175	1.16176	1	2.49999e-05	13.4906	8.89778			-0.31696	0.161525	-0.150188	0.527378	-0.153872	0.555435	0.0268608	0.90317			0.0300376	0.899961	0.000807932	0.996875	-0.0594683	0.772909	0.0601632	0.775128	0.0396664	0.857392	-0.0289037	0.888533	1.68868		-0.00189126	0.975742	0.0623721	0.35171	-0.160786	0.0698235	0.0430585	0.476202	-0.112105
uc002vzl / NM_023085	1.79948	1	0.00109426	98.6277	140.622	3.05266	-6	0.304081	0.0873561	2.06792	1	0.00964893	0.403959	0.113476		~unreliable	-0.288675	0.530092	0	1	0.130931	0.804726					-0.0824786	0.846053	-0.13484	0.710342	0	1	0.076024	0.834655	0.173205	0.655852			2.09115		-0.0706388	0.255476	-0.0931045	0.163979	0.0131294	0.88306	-0.0544382	0.36761	0.0950776
uc002vzm / AF089096	1.49677	2.19538e-05	6.41096e-06	73.5499	83.7796	2.59923	-0.214003	1.39936	0.495857	1.41624	0.030129	0.0111577	1.0813	0.593894		~unreliable	0.0834106	0.719253	0.370463	0.107857	-0.339737	0.182148	0	1			0.190238	0.421763	0.197943	0.332388	0.0210364	0.918756	0.105286	0.61646	0.0132221	0.952253	0.109834	0.593257	2.57619		0.0390079	0.530393	0.126628	0.0578957	-0.248841	0.00462018	0.0554079	0.359126	-0.147507
uc002vzn / AF089094								0.0810004	0				0.385338	0.0403757		discarded. too few reads	0	1	0.377964	0.355918	-0.179284	0.700505	0.218218	0.603645			0.612372	0.143811	0.521749	0.149669	-0.133631	0.731788	0.409668	0.313487	0.125988	0.76626	0	1	6.2596
uc002vzo / AF089090								0	0.00414479				0.000296493	0.00245897		discarded. too few reads
uc002vzp / AF089093	1.43902	2.78715e-38	1.01578e-07	59.1753	59.0742	2.35982	0.121703	1.80674	0.666359	1.12976	1.49054e-06	0.000132895	1.49743	0.750567			-0.183503	0.425903	0.170213	0.473089	-0.249851	0.333467	0.241747	0.266436			-0.0500626	0.833979	0.0206023	0.920428	0.04005	0.84598	0.0261235	0.901354	0.237999	0.274149	0.0635881	0.757624	1.31292		0.0599292	0.334843	0.150444	0.0240107	-0.224599	0.0108102	0.0518179	0.39115	-0.0354017
uc002vzq / AF089095	0.45381	6.40529e-29	0.0011305	45.7752	35.2635	0.99926	-0.437362	4.13666	3.02023	0.659338	3.8287e-06	5.67358e-05	4.21917	2.70667			0.0667285	0.773818	0.450564	0.0461891	-0.420482	0.092842	0.0268608	0.90317			0.210263	0.373582	0.345391	0.0839556	0.413041	0.0359752	0.395811	0.0501636	0.277665	0.19957	0.109834	0.593257	0.697049		0.05922	0.340604	0.0598171	0.371826	-0.0414264	0.642441	-0.0784128	0.194019	-0.0354017
uc010fzg / AF089092	0.923604	1	0.0113412	73.3759	107.432	2.38182	-2.01902	0.690733	0.364148	0.105665	0.424219	0.486154	0.636558	0.410091		~unreliable	0.0981981	0.727714	0.237508	0.413574	0.0736538	0.820047	0.0263523	0.920032			0.0348932	0.901748	-0.0266662	0.913708	-0.0865528	0.724595	-0.17581	0.485293	0.09759	0.709434	0	1	2.62727		0.0534575	0.389732	-0.00676734	0.919593	-0.0586501	0.51079	-0.0858451	0.154933	-0.141607
uc010zoh / AK300279	1.19991	0.0979067	9.41422e-06	64.7271	60.5794	2.27015	-0.0886113	1.55838	0.67837	1.19292	0.313893	0.00186349	1.54414	0.797386		~unreliable	-0.0333642	0.885839	0.190238	0.421763	-0.322979	0.206064	-0.161165	0.46256			0.150188	0.527378	-0.197136	0.334405	0.0529955	0.797089	0.0288942	0.89095	0.37022	0.0820521	-0.283256	0.160854	1.38809		0.0802602	0.196182	0.120085	0.0722161	-0.276332	0.00159194	0.0990978	0.100401	0.342217
NUPL2	0.849851	8.81688e-11	2.30415e-11	37.536	23.569	1.45585	0.342037	27.9554	15.5108	0.758619	1.31317e-05	1.85594e-06	29.247	16.706			-0.216868	0.345036	-0.0300376	0.899961	0.377824	0.134856	-0.120873	0.582743			-0.130163	0.584406	0.202387	0.321426	-0.0440955	0.830633	0.0324565	0.877598	0.0793329	0.718983	-0.0520266	0.800725	0.589971		-0.0310875	0.617114	0.02555	0.703071	-0.0130422	0.883831	0.0528733	0.381562	0.0708034
uc003svu / NM_007342	0.77088	1	4.46855e-09	39.24	26.9906	1.32706	0.155525	22.1248	12.9665	0.714664	1	9.20931e-06	23.6305	13.8802			-0.216868	0.345036	0.110138	0.643904	0.121879	0.641226	-0.0537215	0.807659			0.0500626	0.833979	0.444767	0.0228084	0.11125	0.588472	0.284192	0.168575	0.0528886	0.810588	0.0982725	0.632929	0.62205		-0.0522459	0.400582	-0.0351688	0.599752	0.0408151	0.647361	0.00949819	0.875179	0.0590029
uc003svv / BC005327								0.203198	0.0589062				0.135996	0.0635216		discarded. too few reads
uc011jyw / AK298183	1.81754	3.08518e-05	3.35573e-05	82.1468	136.591	3.11947	-3.78414	1.47589	0.418716	2.55479	6.46284e-05	0.0248261	1.39221	0.565714		~unreliable	0.248069	0.305825	0.334841	0.174394	-0.0212785	0.937655	-0.0794552	0.732083			0.158032	0.531121	-0.206891	0.332049	-0.150329	0.483213	-0.161269	0.462267	0.110221	0.634343	0.0993218	0.644264	4.37742		0.00828423	0.894039	0.0427394	0.523596	0.045459	0.610382	0.185721	0.00194556	-0.283281
uc011jyx / BC039333	1.17099	1	1.12959e-05	69.6444	55.0908	2.17049	0.0836706	2.12962	0.9458	1.20266	1	0.00308498	1.97995	1.05446			-0.150139	0.515956	-0.130163	0.584406	0.0700803	0.789263	-0.255177	0.239946			-0.0100125	0.966582	-0.13856	0.499649	0.0097091	0.962455	-0.0178115	0.932655	0.251221	0.247564	-0.294817	0.143721	1.29232		0.110166	0.0756259	0.214319	0.00121833	-0.229316	0.00922094	0.141945	0.0183032	0.0944046
UPP1	-0.963464	2.91288e-10	8.15606e-11	66.383	52.653	-0.165311	-1.76795	20.1009	39.1965	-0.708243	0.00891942	0.00435268	21.5643	35.6292			-0.0166821	0.942784	0.230288	0.328679	-0.303173	0.236849	0.36262	0.0890325			0.0300376	0.899961	0.095336	0.643171	0.485051	0.0120194	0.1512	0.470628	0.277665	0.19957	0.387309	0.0506023	0.953096		0.0784871	0.206279	-0.0494468	0.460501	0.0413973	0.642675	0.0708143	0.240961	0.171108
uc003toj / NM_181597	-0.627499	2.79075e-10	0.149284	145.081	126.592	1.20194	-6	0.284989	0.440275	-0.204207	0.262288	0.651004	0.432282	0.455584		~unreliable	-0.126773	0.679824	0.0512092	0.874417	-0.292153	0.412726	0.23035	0.428199			0.196116	0.501611	0.0316799	0.903929	0.0527493	0.840649	0.215788	0.422171	-0.0731272	0.787821	-0.0263523	0.920032	3.47314		0.016069	0.796118	0.0767842	0.251364	-0.132659	0.135503	0.101247	0.0932068	0.398103
uc003tok / BC007348								0.0575804	0.114212				0.112418	0.153572		discarded. too few reads					0.654654	0.158302	-0.158114	0.73492					-0.0824786	0.846053			-0.250313	0.549899	0	1	0.247436	0.554646	4.04882
uc003tol / NM_003364	-1.31953	0.000356006	9.15484e-17	75.2648	55.355	-0.295145	-2.09342	10.8384	27.0509	-0.989968	0.0019697	0.000470922	12.1207	23.9188			-0.0333642	0.885839	0.210263	0.373582	-0.307744	0.2295	0.33576	0.117274			-0.0100125	0.966582	0.0622108	0.762724	0.474532	0.0143098	0.127055	0.545037	0.304109	0.158304	0.433555	0.0269185	0.953732		0.0562649	0.365285	-0.108061	0.105958	0.0510625	0.567042	0.0143528	0.812364	0.118006
uc003ton / BC047030								0.0227836	0.22473				0.00485229	0.225971		discarded. too few reads							-0.144338	0.757509			-0.414039	0.41443	-0.247436	0.554646	-0.218218	0.603645	-0.0383107	0.928238			-0.507093	0.199622	3.10045
uc011kcg / AK297863								0.0699207	0.137968				0.0984936	0.141572		discarded. too few reads
uc011kch / BC053592	-0.357043	0.00708513	0.128929	81.073	74.6927	0.723125	-1.89297	0.660448	0.845901	-0.315281	0.0522661	0.396989	0.65694	0.818452		~unreliable	0.0999876	0.674909	0.0218218	0.929343	0.120057	0.657852	0.225869	0.312152			-0.283683	0.239206	-0.264586	0.201205	0.293209	0.154888	-0.131965	0.538767	0.16758	0.456009	0.160604	0.443137	1.68963		-0.0583947	0.347387	-0.0739464	0.269363	0.193132	0.0289466	0.0381526	0.527915	-0.27438
NME2	0.85725	7.55371e-11	1.93375e-11	40.7585	24.8699	1.45235	0.239512	559.374	308.777	0.648354	8.30708e-05	2.0157e-05	508.536	318.909			0	1	-0.130163	0.584406	0.377824	0.134856	-0.0268608	0.90317			-0.210263	0.373582	-0.0315094	0.878554	-0.0647274	0.753412	-0.252131	0.224031	-0.18511	0.39778	-0.0404651	0.844403	0.606151		0.0658394	0.289276	0.0823612	0.218462	0.0783114	0.37959	-0.00485463	0.93601	-0.0236011
uc002itl / NM_001018137	0.422546	1.49165e-10	0.0752136	144.286	57.2241	2.29971	-6	1.42528	1.06341	0.479939	0.00964313	0.0996488	1.68232	1.1471		~unreliable	0.131491	0.603004	-0.083676	0.741324	0.0959229	0.733809	-0.235299	0.317966			-0.0263523	0.920032	0.330878	0.123036	-0.169058	0.440626	-0.103952	0.645251	-0.651533	0.00137594	-0.113961	0.604633	2.15332		-0.00674573	0.913632	0.0816802	0.222306	-0.00580007	0.948192	-0.0863182	0.152663	-0.153727
uc002itm / NM_002512	0.663928	1	8.09969e-07	48.4738	23.2777	1.33715	-0.214749	371.234	234.307	0.61905	1	1.57431e-05	362.919	240.426			0.116775	0.614197	-0.0700877	0.769048	0.290985	0.257166	0.0671519	0.760798			-0.230288	0.328679	-0.0339332	0.869288	-0.145232	0.479015	-0.25886	0.211494	-0.105777	0.630978	0.0751495	0.715216	0.578592		0.0587471	0.34448	0.0670312	0.31683	0.0983987	0.269152	-0.0371485	0.53884	-0.041302
uc002itn / NM_001018139	1.56396	7.9985e-11	4.13877e-09	66.006	69.6158	2.62464	0.38523	133.604	45.1879	0.821817	0.0966983	0.0018322	97.1607	50.6933			-0.266914	0.242151	-0.0700877	0.769048	0.234617	0.364719	0	1			-0.0100125	0.966582	0.176937	0.387211	0.307859	0.126013	0.142492	0.496844	0.0264443	0.904665	0.0982725	0.632929	1.11056		0.00721041	0.907708	-0.00195382	0.97675	0.112023	0.208055	0.0623715	0.30184	-0.0944046
uc002ito / NM_001018138	0.760174	0.0331509	1.08686e-09	38.6532	24.6959	1.3685	0.12128	47.0963	27.8068	0.538889	0.8578	0.00047864	42.8328	29.1394			0.0500464	0.82943	-0.0100125	0.966582	0.220905	0.394193	-0.0805823	0.714736			-0.110138	0.643904	0.0743298	0.718198	0.26255	0.195051	-0.0435392	0.836285	0.105777	0.630978	-0.0173422	0.932989	0.703669		0.0556739	0.370351	0.0605685	0.365837	0.0660552	0.45881	0.0014775	0.980506	-0.0531026
POM121	0.663583	8.74939e-12	2.12319e-12	31.5487	21.1408	1.16886	0.129534	160.601	101.389	0.821389	1.29568e-05	1.76212e-06	174.401	101.994			-0.383689	0.0859702	-0.0901127	0.705566	0.00152348	0.99537	-0.228317	0.294719			-0.0300376	0.899961	-0.0537275	0.794345	0.0105182	0.959329	0.205822	0.323622	0.396664	0.0609348	-0.364186	0.0673911	0.62388		-0.0509457	0.412424	0.0441865	0.509621	-0.0839009	0.346408	-0.0267005	0.658745	0.0472023
uc003twk / AK123814	-0.0843632	0.00025623	0.983935	75.4335	48.9153	1.09635	-2.07484	1.38916	1.47281	0.498959	0.134921	0.437401	1.76357	1.57898		~unreliable	-0.166821	0.469834	-0.150188	0.527378	0.330596	0.194952	-0.295468	0.171066			-0.130163	0.584406	-0.0783694	0.703544	-0.269832	0.1825	-0.0166241	0.937136	0.211554	0.332532	-0.526047	0.00577474	1.12038		-0.0398346	0.521709	-0.0368221	0.582703	0.0428529	0.631021	-0.0341935	0.57163	0.0177009
uc010lam / NM_001257190	1.38038	1	2.7728e-09	61.3942	43.8836	2.26336	0.0178229	28.703	11.0253	1.4338	1	7.66712e-05	31.4548	12.2661			-0.100093	0.665972	0.110138	0.643904	-0.172154	0.508803	-0.255177	0.239946			0.210263	0.373582	-0.143408	0.484613	0.135118	0.510464	0.118347	0.573143	0.462775	0.0261746	-0.329502	0.100222	1.28933		0.0826242	0.183286	0.160214	0.0161558	-0.270567	0.00200887	0.0564615	0.350048	0.188809
OGDH	-0.60893	1.08668e-18	1.01424e-19	29.5172	22.9871	-0.238203	-1.12618	191.965	292.772	-0.527308	2.83817e-05	4.91949e-06	173.547	277.976			-0.0500464	0.82943	-0.130163	0.584406	-0.0411341	0.875444	-0.214886	0.324794			-0.0500626	0.833979	-0.227029	0.264707	-0.0999228	0.627202	0.0170199	0.935642	0.423109	0.0442603	-0.144518	0.481202	0.508397		-0.0708039	0.254364	-0.146687	0.0278094	0.0811644	0.362419	-0.114295	0.0579057	-0.106205
uc003tlm / NM_001003941	-0.0532602	0.0570326	0.875402	55.196	24.593	0.761888	-1.18813	1.40672	1.45962	0.0592881	0.761453	0.941395	1.40339	1.47679		~unreliable	-0.183503	0.425903	0.0500626	0.833979	-0.0655098	0.802744	0.241747	0.266436			0.170213	0.473089	-0.247227	0.223365	0.0388364	0.850595	0.170594	0.414898	0.67433	0.000417704	0.121395	0.554691	0.996014		0.0229315	0.712322	0.0915291	0.171261	-0.0674526	0.44934	0.127487	0.0342595	0.0708034
uc003tln / NM_002541	-0.645612	3.70014e-11	4.91131e-16	39.1038	30.2896	-0.0801593	-1.45087	101.364	158.575	-0.598745	0.0242137	0.00015315	96.003	157.531			-0.0500464	0.82943	-0.150188	0.527378	0.185865	0.475085	-0.376051	0.0769816			-0.0901127	0.705566	-0.11715	0.568718	0.0206318	0.920314	0.0633297	0.763613	0.198332	0.36431	-0.445116	0.0226889	0.718116		-0.0716313	0.248842	-0.12249	0.0666503	0.150597	0.0897376	-0.154609	0.0100998	-0.0354017
uc003tlo / BC128550								0.00479543	0.225016				0.0107461	0.281258		discarded. too few reads
uc003tlp / AK293871								0.107508	0.696903				0.0957562	0.437583		discarded. too few reads	0.251976	0.547162	0.412393	0.309959	-0.0890871	0.849361	0.0866025	0.824674					0.261116	0.438011	-0.330461	0.320922	0.176226	0.626256	-0.0912871	0.815318	-0.057735	0.866102	4.48256
uc011kbx / NM_001165036	-0.923111	1	1.5889e-18	49.0793	37.4098	-0.226895	-1.80433	66.4004	125.908	-0.743627	1	0.000294363	64.9982	109.414			-0.166821	0.469834	-0.130163	0.584406	-0.298603	0.244345	0.0940127	0.669618			-0.150188	0.527378	-0.0537275	0.794345	-0.0529955	0.797089	0.0629339	0.76505	0.317332	0.140093	0.202326	0.321576	0.885482		-0.0282506	0.649611	-0.105957	0.112972	0.0555749	0.533237	-0.108068	0.0730577	-0.306815
uc011kby / AK296400	4.12128	0.182372	0.000167343	154.275	156.125	9.37225	-1.22577	13.5764	0.780111	4.68223	0.827417	0.000331882	6.60454	0.986129			-0.318728	0.183523	-0.657454	0.00302579	0.463615	0.08175	0.148151	0.533057			-0.669682	0.00236401	-0.27085	0.211285	-0.298762	0.166121	-0.321653	0.144361	-0.165581	0.48539	-0.113961	0.604633	3.26707		0.0207029	0.739212	-0.0125644	0.851328	0.0386004	0.665312	0.177164	0.00314396	-0.0295981
uc011kbz / AK304690								1.8013	0.253912				3.36355	0.685688		discarded. too few reads	0.351763	0.16617	-0.156556	0.562578	0.331497	0.246938	-0.136293	0.589709			-0.274563	0.342127	-0.210973	0.400716	0.227765	0.363361	-0.270475	0.293724	-0.286972	0.281191	-0.107583	0.670905	4.23579
RORC	-0.829064	1.11979e-05	4.83749e-06	83.6646	45.8022	0.243638	-3.16542	18.3861	32.6635	-1.16104	0.000853921	0.000286918	16.6247	31.1615			0.133457	0.56413	-0.170213	0.473089	-0.0487515	0.852597	-0.0805823	0.714736			-0.0901127	0.705566	-0.193904	0.342548	-0.0449046	0.827571	-0.264797	0.200832	-0.171888	0.4329	0.15608	0.44642	1.29875		0.00508275	0.934869	-0.0891244	0.182836	0.107569	0.226826	-0.144478	0.016307	0.0295014
uc001ezg / NM_001001523								0.409246	0.554373				0.522789	0.349986		discarded. too few reads	0.179284	0.597869	-0.290129	0.41612	-0.365148	0.333899	-0.371154	0.211821			-0.521749	0.0997358	0.3056	0.268004	0.0703434	0.803275	0.158407	0.58859	-0.247436	0.415049	-0.348932	0.202418	4.69671
uc001ezh / NM_005060	-0.871896	0.024938	4.10015e-06	88.8529	46.4925	0.27607	-3.74079	16.9962	31.1042	-1.2941	0.221675	0.000173237	15.364	29.9291			0.133457	0.56413	-0.170213	0.473089	0.0289462	0.912188	-0.107443	0.625578			-0.0700877	0.769048	-0.246015	0.225715	-0.121364	0.554794	-0.326544	0.111125	-0.145444	0.507869	0.144518	0.481202	1.46083		0.0106986	0.863424	-0.0774129	0.247492	0.101662	0.253515	-0.129402	0.0316291	0.0295084
uc010pdo / AK298460	-0.424609	2.24907e-24	0.413313	116.428	81.781	1.20178	-6	0.546632	0.733694	0.490518	0.000305849	0.632153	0.520339	0.550987		~unreliable	0.143223	0.625224	-0.534522	0.0598466	0.504825	0.113248	-0.168034	0.533902			-0.424334	0.114925	-0.487931	0.0469246	-0.176709	0.497477	-0.435194	0.0808244	-0.125988	0.65458	-0.339683	0.182221	2.14118		-0.0277034	0.655959	-0.0639137	0.339911	0.0713784	0.423332	-0.145038	0.0158922	0.124528
uc010pdp / AB307696								0	0				0	0		discarded. too few reads
AGL	-0.629342	1.10861e-13	2.09897e-14	37.9342	25.3329	-0.0560691	-1.28467	29.7936	46.0865	-0.711995	8.30708e-05	2.01585e-05	29.3227	46.8367			0.0834106	0.719253	-0.0901127	0.705566	0.097503	0.709682	-0.376051	0.0769816			0.0500626	0.833979	-0.151083	0.461284	0.0979001	0.634224	0.172178	0.410515	0.18511	0.39778	-0.121395	0.554691	0.595446		-0.0846337	0.172825	-0.137519	0.0392934	0.0493449	0.580171	-0.0907605	0.132558	0.20651
uc001dsi / NM_000642	-0.588281	1.53595e-33	1.11784e-05	58.5014	51.6016	0.195019	-1.77989	12.6249	18.981	-0.411679	4.07389e-07	0.0110654	14.0379	20.767			0.0500464	0.82943	-0.290363	0.214273	0.283368	0.270397	-0.550646	0.0064729			-0.170213	0.473089	-0.253691	0.211104	-0.441764	0.0238554	-0.140513	0.502902	-0.0132221	0.952253	-0.491362	0.0107973	0.812569		-0.126596	0.0409898	-0.165023	0.0131909	0.0444832	0.618075	-0.105535	0.0800803	0.082604
uc001dsj / NM_000028								0.0339333	0.18734				0.0856487	0.301321		discarded. too few reads	0.0824786	0.846053	0.251976	0.547162	-0.206197	0.6242	0.125988	0.76626					0.691174	0.0576329	-0.0771517	0.855914			0.158114	0.73492	0.394405	0.333601	2.30429
uc001dsk / NM_000643								0.148993	1.55197				0.0097005	1.68438		discarded. too few reads	-0.327327	0.428692	-0.474342	0.28218			-0.182574	0.63824			-0.0870388	0.811038	0.00864999	0.98108	0.23355	0.516077	-0.0690066	0.849765	-0.0710669	0.845324	-0.435194	0.208749	5.91639
uc001dsl / NM_000644	-0.609472	0.00643794	2.23092e-06	57.7995	37.9649	0.165083	-1.93638	15.2496	23.2663	-0.782921	0.146145	0.00194261	13.762	21.8802			0.200185	0.384274	0.150188	0.527378	-0.184342	0.478776	-0.0537215	0.807659			0.130163	0.584406	-0.134925	0.511076	0.159391	0.436711	0.0526428	0.802656	0.132221	0.547574	0.167641	0.413025	0.99862		-0.00366431	0.95302	-0.0346428	0.605224	0.017409	0.845359	-0.00780963	0.897234	0.259628
uc001dsm / NM_000646								0.178601	0.363958				0.0525771	0.446373		discarded. too few reads													-0.0613786	0.885204	0	1			0.316228	0.48959	-0.755929	0.0300197	2.55135
uc001dsn / NM_000645								0.145946	0.250615				0.183928	0.249322		discarded. too few reads	-0.408248	0.363217	-0.408248	0.363217	0.222718	0.63121	-0.259808	0.499599			0.247436	0.554646			0.0580259	0.873495	-0.02237	0.95109	-0.412393	0.309959	-0.113961	0.753924	4.30922
ENO1	0.782877	2.53251e-08	8.37418e-09	46.1522	22.9475	1.47113	0.0726251	1509.47	877.317	0.737793	5.93595e-05	1.31382e-05	1494.01	859.588			0.150139	0.515956	-0.110138	0.643904	0.34126	0.180069	-0.308899	0.151525			-0.170213	0.473089	-0.222585	0.274424	0.0999228	0.627202	-0.128638	0.539997	0.0793329	0.718983	-0.121395	0.554691	0.666883		-0.0271868	0.661974	-0.147889	0.0265414	0.141397	0.111375	-0.0793627	0.188657	0.0472023
uc001api / NM_001201483	0.96439	0.876875	6.63744e-08	51.4587	31.6535	1.73004	0.212177	6.56655	3.36532	1.07831	0.369072	1.11873e-05	6.85425	3.44465			0.183503	0.425903	-0.0901127	0.705566	0.134067	0.607957	-0.228317	0.294719			0.0300376	0.899961	-0.38094	0.0548581	0.161414	0.430837	-0.0542261	0.79684	0.277665	0.19957	-0.329502	0.100222	0.745364		0.0693855	0.264027	-0.00976912	0.884139	-0.0492867	0.580619	0.0472799	0.434012	0.141607
uc001apj / NM_001428	0.763035	1.12135e-06	1.19878e-08	45.7921	23.0106	1.40745	0.061046	1478.22	871.046	0.729192	0.000481893	1.51669e-05	1471.67	853.273			0.133457	0.56413	-0.130163	0.584406	0.34126	0.180069	-0.33576	0.117274			-0.230288	0.328679	-0.226221	0.266457	0.0683683	0.739999	-0.148033	0.480077	0.0793329	0.718983	-0.15608	0.44642	0.668221		-0.0329788	0.595852	-0.154202	0.0206676	0.148471	0.0944124	-0.0889664	0.140418	0.041302
uc009vml / AK309177	0.359393	0.383736	0.0786684	59.5061	60.8533	1.21473	-0.770403	1.02687	0.800441	0.440384	0.911391	0.0268216	0.990263	0.71341		~unreliable	-0.190885	0.420155	-0.130931	0.593149	-0.0322541	0.905607	-0.0893633	0.692491			-0.0901127	0.705566	-0.156775	0.454224	0.262443	0.205015	-0.0332156	0.877548	-0.0793329	0.718983	0.0649405	0.757774	1.14121		-0.0554374	0.372389	-0.140375	0.0353502	0.127103	0.152801	-0.0261728	0.665076	-0.21241
uc009vmm / AK309291	0.830041	0.0970622	8.23784e-07	47.5863	29.5568	1.59471	0.111601	3.18092	1.78931	1.04395	0.353303	4.93491e-06	3.51733	1.77567			-0.0500464	0.82943	-0.190238	0.421763	0.255945	0.321415	-0.402911	0.0566188			0.0500626	0.833979	-0.406794	0.0391701	0.121364	0.554794	-0.052247	0.804111	0.356998	0.094475	-0.468239	0.0158444	0.774625		0.00425533	0.945454	-0.088373	0.186569	0.0659388	0.459604	-0.0473854	0.432985	0.0590029
PPARG	-0.752905	1.65108e-08	5.32747e-09	56.6596	46.1972	0.0967003	-1.7903	66.7942	112.56	-0.90916	0.000853921	0.000282553	50.9701	91.21			-0.116775	0.614197	-0.0100125	0.966582	0.0365636	0.889199	0.402911	0.0566188			-0.210263	0.373582	-0.00444363	0.982812	0.110441	0.591204	0.00237486	0.991011	0.0793329	0.718983	0.479801	0.0131213	0.804944		-0.0206856	0.739423	-0.0583141	0.383983	0.145851	0.100439	-0.0756689	0.210133	-0.289114
uc003bwr / NM_138712	-0.790561	0.207685	2.68475e-10	56.5184	42.4355	0.12877	-1.94432	13.3852	23.153	-0.679633	0.799041	0.00264277	12.4946	18.3413			-0.333642	0.139393	-0.270338	0.249006	-0.173677	0.505002	0.174595	0.425578			-0.0500626	0.833979	-0.214506	0.292667	-0.281159	0.164109	-0.278651	0.177395	-0.330554	0.123426	0.375748	0.0585302	0.845783		-0.0117026	0.850751	-0.133168	0.0460107	0.137507	0.121666	-0.0498143	0.40975	-0.0472135
uc003bws / NM_005037	-0.321121	0.219252	0.134936	74.2907	57.0706	0.592959	-3.44138	23.4372	29.2801	-0.966578	0.617151	0.0894054	16.2123	24.7486			0.31696	0.161525	0.190238	0.421763	0.0487515	0.852597	0.0268608	0.90317			-0.110138	0.643904	-0.117958	0.566036	-0.125005	0.542891	-0.174157	0.405074	0.118999	0.588644	0.202326	0.321576	4.17371		0.0900132	0.14701	0.00849181	0.899202	0.0088807	0.920749	-0.0314506	0.602887	0.106205
uc003bwt / AJ563370	-0.0380398	1	0.872837	113.794	102.077	1.45035	-6	0.639826	0.656921	1.37609	0.941738	0.256231	0.964675	0.696291		~unreliable	-0.251028	0.315007	-0.0790569	0.762954	0.125883	0.668061	0.247797	0.292172			-0.0358611	0.887658	0.0535492	0.808265	0.172099	0.432327	0.108704	0.630137	0.211296	0.345203	0.014927	0.946105	3.75568		0.0179117	0.773342	0.000228341	0.997282	-0.0160021	0.857719	-0.0118337	0.844836	-0.0713125
uc003bwu / NM_138711	-1.33169	1	1.12204e-09	104.102	63.9056	0.305491	-5.81409	20.1036	50.6001	-2.22552	1	0.00103671	12.9019	36.8473			-0.266914	0.242151	-0.150188	0.527378	0.181295	0.4862	0.174595	0.425578			-0.150188	0.527378	0.11917	0.562024	-0.0105182	0.959329	0.0589758	0.779458	0.0396664	0.857392	0.144518	0.481202	3.01128		-0.0699445	0.260189	-0.022633	0.735629	0.117801	0.185402	-0.0668287	0.268536	-0.236067
uc003bwv / AJ698135	0.340385	2.27926e-09	0.0579812	72.4042	50.4615	1.35912	-1.08799	2.88628	2.27967	0.132621	1.65424e-05	0.673958	2.21164	2.01382			-0.0834106	0.719253	0.0300376	0.899961	0.196529	0.449643	0.147734	0.501136			0.0100125	0.966582	-0.0222181	0.914208	-0.129455	0.528506	-0.230362	0.267938	-0.092555	0.674465	0.271694	0.179382	1.24147		-0.0108156	0.861945	0.0523025	0.434978	0.0181368	0.83898	0.0264367	0.661907	-0.153407
uc003bww / AJ563369								0.0629797	0.280326				0.0508995	0.222069		discarded. too few reads
uc003bwx / NM_015869	-0.968815	3.41161e-20	0.347365	242.117	184.727	2.88476	-6	1.40622	2.7523	-0.0639534	3.12617e-07	0.791181	2.91466	2.39881			0.307134	0.247223	-0.0907841	0.747629	-0.00873571	0.977404	0.0549141	0.828662			-0.151911	0.604158	-0.00492344	0.98404	0.0556463	0.820996	-0.149784	0.553034	-0.20498	0.446328	-0.130931	0.593149	6.04117		0.0470524	0.449094	-0.0329379	0.623108	0.0663533	0.456781	-0.0141067	0.815524	-0.20696
uc010hdz / AB107271								0.126576	0.206975				0.0762561	0.145099		discarded. too few reads
uc010hea / DQ356894								0.0384936	0.0613716				0.0240552	0.0223867		discarded. too few reads
NUP62	0.583004	4.48666e-16	6.46079e-17	22.9876	14.0265	0.908295	0.221387	102.894	68.6893	0.561851	5.46231e-06	6.11779e-07	99.5966	70.1963			-0.0834106	0.719253	-0.190238	0.421763	0.335167	0.188478	-0.0134304	0.951502			-0.350438	0.129821	-0.351047	0.0786772	-0.488691	0.0113012	-0.377603	0.0627537	0.0264443	0.904665	-0.190764	0.350571	0.381773		-0.0161939	0.79457	-0.0897256	0.17989	0.071965	0.419522	0.0240621	0.690636	-0.194709
uc002pqx / NM_001193357	1.7525	7.1065e-14	6.93545e-07	81.5441	97.9002	3.21912	-1.98121	15.198	4.51057	0.702384	2.76953e-06	0.008898	11.0059	5.55011			0.200185	0.384274	0.110138	0.643904	-0.182818	0.482481	0.120873	0.582743			-0.290363	0.214273	0.33206	0.0974551	0.0202273	0.921871	-0.00277068	0.989513	-0.264443	0.222711	0.0982725	0.632929	2.95477		0.0265446	0.669483	0.0314977	0.638391	0.00663964	0.940706	0.132543	0.0276863	-0.106205
uc002pqy / NM_153719	0.585717	0.00306426	7.06341e-08	35.528	27.3543	1.07628	-0.125066	19.5621	13.0346	0.582607	0.65176	0.000111391	19.3545	13.2974			-0.300278	0.185983	-0.150188	0.527378	0.00609394	0.981481	0.0402911	0.855169			-0.150188	0.527378	0.0113111	0.956266	0.0218455	0.915642	0.079558	0.705412	0	1	-0.0520266	0.800725	0.78822		0.00118204	0.984837	-0.00390765	0.953519	-0.0519068	0.560641	-0.0181521	0.764008	0.0649031
uc002pqz / NM_153718	0.711187	0.180743	9.78716e-11	35.8233	27.3372	1.24562	0.0833663	34.8349	21.2777	0.973016	0.150088	2.95853e-06	36.8293	20.7138			0	1	0.0100125	0.966582	0.265086	0.303822	-0.0805823	0.714736			-0.110138	0.643904	-0.286412	0.15604	-0.048141	0.815347	-0.106077	0.613797	0.277665	0.19957	-0.23701	0.243701	0.758098		-0.00165485	0.978774	-0.0646265	0.334541	0.00675399	0.939686	-0.0564615	0.350048	-0.0885043
uc002pra / NM_016553	0.109318	1	0.234267	34.3362	18.8233	0.63387	-0.613129	30.0867	27.8911	0.0308203	1	0.651991	29.662	28.6457			-0.216868	0.345036	-0.170213	0.473089	0.193482	0.456841	0.174595	0.425578			0.0300376	0.899961	-0.059787	0.771723	-0.40131	0.0421568	-0.11716	0.577025	-0.0264443	0.904665	0.0289037	0.888533	0.634999		-0.0793146	0.201522	-0.11257	0.0920835	0.163813	0.0646517	-0.0418976	0.488184	-0.359917
uc002prb / NM_012346	0.91884	2.64679e-21	0.050104	114.791	144.73	2.35889	-6	2.15562	1.14018	1.85926	0.0016254	0.205278	2.09559	1.14327			0.143223	0.625224	0.235339	0.417978	-0.435194	0.180968	-0.314303	0.235791			0	1	-0.205759	0.412723	0.0185061	0.941899	-0.0908327	0.728814	0.264619	0.304707	0.107583	0.670905	5.39524		0.022593	0.716385	0.0487627	0.466737	-0.132494	0.135995	0.0291149	0.63009	0.188039
uc002prc / AK225817								0	0.0113493				0	0.0152499		discarded. too few reads
NUP160	0.595273	2.47953e-11	6.21536e-12	29.0063	12.7394	0.983931	0.151082	68.7601	45.5137	0.671007	1.19394e-07	3.18384e-09	71.5032	45.6502			-0.0834106	0.719253	-0.170213	0.473089	0.376301	0.136564	-0.34919	0.102438			-0.0300376	0.899961	-0.0824091	0.688993	-0.349123	0.0804433	-0.00514554	0.980525	-0.0396664	0.857392	-0.144518	0.481202	0.338632		0.0307329	0.621137	0.01533	0.819116	-0.0477729	0.59231	-0.0550895	0.361898	0.135707
uc001ngm / NM_015231	0.594446	0.00412709	5.74332e-12	28.9943	12.2611	1.00976	0.156374	66.3263	43.9278	0.660097	0.0811445	6.83841e-09	68.7135	44.0079			-0.183503	0.425903	-0.210263	0.373582	0.304697	0.234383	-0.376051	0.0769816			0.0300376	0.899961	-0.0981638	0.633307	-0.315141	0.116847	0.0478931	0.820163	0.0132221	0.952253	-0.144518	0.481202	0.347161		0.0317967	0.609102	0.0273535	0.683205	-0.0480058	0.590504	-0.0649043	0.282594	0.177009
uc001ngn / BC009822	0.342322	6.45378e-12	0.0442293	51.49	39.5552	1.06931	-0.407778	1.01582	0.801252	0.174974	7.20084e-07	0.278238	0.947624	0.823256		~unreliable	0.266914	0.242151	0.0500626	0.833979	0.204147	0.431905	-0.107443	0.625578			-0.110138	0.643904	-0.143812	0.48337	0.114891	0.576246	-0.0609549	0.772245	-0.0793329	0.718983	0.0982725	0.632929	0.904204		0.0544918	0.380612	-0.0111218	0.868234	0.0463464	0.603423	0.100681	0.0950602	-0.0649031
uc009ylw / BX647634								1.04285	0.545946				1.71888	0.508332		discarded. too few reads	-0.0629941	0.823513	-0.16641	0.569637	0.381385	0.247141	0.19518	0.452824			-0.190131	0.48062	-0.0562261	0.813863	-0.270525	0.248666	-0.38485	0.103733	-0.458171	0.048521	-0.0500626	0.833979	5.33019
PTEN	-0.560694	3.86054e-18	4.01497e-19	28.7014	14.3081	-0.261104	-1.06605	69.8413	103.014	-0.469151	6.15558e-07	3.61127e-08	70.0705	96.6484			-0.0667285	0.773818	-0.190238	0.421763	-0.373254	0.140027	-0.0134304	0.951502			-0.130163	0.584406	-0.255307	0.208112	-0.0465228	0.821454	-0.0189989	0.928177	0.158666	0.469618	-0.144518	0.481202	0.30209		-0.0930262	0.133894	-0.0963386	0.149759	0.0782823	0.379768	0.0288112	0.633666	0.0649031
uc001kfb / NM_000314	-0.560694	1	4.01497e-19	28.7014	14.3081	-0.261104	-1.06605	69.8413	103.014	-0.469151	0.0490828	3.61127e-08	70.0705	96.6484			-0.0667285	0.773818	-0.190238	0.421763	-0.373254	0.140027	-0.0134304	0.951502			-0.130163	0.584406	-0.255307	0.208112	-0.0465228	0.821454	-0.0189989	0.928177	0.158666	0.469618	-0.144518	0.481202	0.30209		-0.0930262	0.133894	-0.0963386	0.149759	0.0782823	0.379768	0.0288112	0.633666	0.0649031
PFKFB2	-0.655355	3.40108e-05	1.58717e-05	62.5102	28.7074	0.191888	-1.87079	70.9478	111.743	-1.05803	4.82946e-05	9.9165e-06	52.0816	107.508			-0.23355	0.308249	-0.250313	0.28714	-0.198053	0.446066	0	1			-0.270338	0.249006	-0.197136	0.334405	0.116509	0.570849	0.127055	0.545037	0.290887	0.178114	0.0404651	0.844403	0.925039		-0.0741136	0.232777	-0.0362209	0.588877	0.0305094	0.73245	0.00886498	0.883439	-0.188809
uc001hfg / NM_006212	-0.618615	3.26368e-78	9.83238e-05	63.5376	30.1018	0.236037	-1.85023	61.7692	94.8404	-1.00489	5.15272e-07	4.47556e-05	45.5438	89.4697			-0.250232	0.27395	-0.230288	0.328679	-0.198053	0.446066	0	1			-0.250313	0.28714	-0.175725	0.390523	0.125005	0.542891	0.149221	0.476523	0.290887	0.178114	0.0520266	0.800725	1.0183		-0.0674942	0.277299	-0.0324635	0.628124	0.0208151	0.815597	0.0128753	0.831375	-0.171108
uc001hfh / NM_001018053	-1.19516	0.0035461	1.12921e-09	93.9084	45.1752	0.0686348	-3.44634	4.27373	9.78557	-1.66851	0.329411	2.69978e-06	3.68521	10.4814			0.0500464	0.82943	0.0901127	0.705566	-0.240711	0.352027	0.201456	0.356649			-0.170213	0.473089	-0.202387	0.321426	-0.0097091	0.962455	-0.0977653	0.641991	0.18511	0.39778	0.260133	0.199345	1.08254		-0.188064	0.00228111	-0.182009	0.00618455	0.225275	0.0105685	-0.124323	0.0390132	-0.32766
uc009xcc / EU334168	-0.766102	3.82803e-13	0.329022	172.726	108.681	1.21498	-6	0.640099	1.0886	-2.00915	2.955e-06	0.0104202	0.359195	1.04122		~unreliable	0.158114	0.544451	-0.0566139	0.82913	-0.153477	0.584999	0.0430997	0.865162			0.311805	0.29969	0.0193129	0.93745	0.294476	0.221023	0.307311	0.214791	0.108465	0.689267	0	1	4.5957		-0.0394773	0.525453	-0.0361682	0.589419	0.0103577	0.907622	-0.0368828	0.541749	-0.123994
uc010psc / AK302315								0.148251	0.231094				0.113197	0.220908		discarded. too few reads													0.272772	0.513355	-0.251976	0.547162			0.433013	0.331827	0.251976	0.547162	2.64319
uc010psd / AK295367	-0.638365	0.0276125	0.0288885	94.6758	57.102	0.447487	-3.41758	3.13479	4.8795	-1.25732	0.503061	0.000343421	1.99335	4.82333			-0.116775	0.614197	-0.490614	0.0280674	0.0898856	0.731543	0.0805823	0.714736			-0.24004	0.322248	-0.508059	0.0095163	0.220461	0.289612	-0.156804	0.464341	0.0719443	0.750361	-0.0617708	0.769276	2.89377		0.0633028	0.308297	0.0899618	0.178742	-0.0250151	0.779262	0.136734	0.023088	-0.0885043
HKDC1	0.813165	0.0004891	0.000260854	54.1667	93.0082	1.79069	-0.254677	88.4278	50.3271	1.25505	0.00154157	0.000575519	82.8942	31.599			-0.200185	0.384274	0.270338	0.249006	-0.531696	0.028046	-0.228317	0.294719			0.290363	0.214273	0.392655	0.0472336	0.49031	0.0109936	0.53474	0.00588708	0.330554	0.123426	-0.0173422	0.932989	1.55596		-0.0453901	0.465294	0.007665	0.908971	-0.00704511	0.937092	-0.0429529	0.477284	-0.165208
uc001jpf / NM_025130	3.38595	2.28087e-10	1.31839e-12	66.3221	255.605	5.02519	1.7374	59.3004	5.67264	4.81306	1.66316e-05	8.32452e-07	56.6086	2.92585			-0.216868	0.345036	0.130163	0.584406	-0.329073	0.197142	-0.214886	0.324794			0.0700877	0.769048	0.223393	0.272641	0.305432	0.129182	0.306358	0.136369	0.251221	0.247564	0.086711	0.673616	2.67663		-0.0229315	0.712322	-0.0207406	0.75701	0.0135371	0.879456	-0.133397	0.0266908	-0.129806
uc009xqb / BX538078	3.60984	0.000226858	2.43976e-07	98.0519	288.568	5.53917	1.76268	8.30299	0.680086	4.10115	0.0430487	4.10429e-06	6.2021	0.496015			-0.0166821	0.942784	0.410513	0.072197	-0.208717	0.421439	-0.228317	0.294719			0.152753	0.532423	0.384975	0.0573919	0.416177	0.0385184	0.363055	0.081209	0.359722	0.100107	-0.14825	0.479428	2.18509		0.0202128	0.745171	0.0880724	0.188078	-0.0710044	0.425771	0.0500238	0.407781	-0.0295014
uc010qje / AK303408	-1.19778	1	4.22969e-13	81.0411	88.5654	-0.108166	-2.69612	17.255	39.5808	-0.683824	1	0.0351718	18.6292	28.141			-0.116775	0.614197	0.370463	0.107857	-0.578924	0.0148912	0.0805823	0.714736			0.270338	0.249006	0.360742	0.070221	0.507301	0.00816305	0.53474	0.00588708	0.462775	0.0261746	0.0751495	0.715216	1.39631		-0.0340426	0.584039	0.0575627	0.390151	-0.0669286	0.452879	0.162736	0.00674083	-0.041302
CPEB4	-0.692691	5.57839e-12	1.30906e-12	44.1727	22.7988	-0.0589485	-1.45539	23.5663	38.0901	-0.611207	0.00286362	0.00115473	26.0301	38.0947			0.150139	0.515956	0.190238	0.421763	-0.223952	0.387534	-0.241747	0.266436			0.410513	0.072197	-0.0444363	0.829343	0.350741	0.0789555	0.316649	0.12303	0.396664	0.0609348	-0.0982725	0.632929	0.83305		0.0198582	0.749491	-0.000751471	0.991056	-0.0323435	0.717031	-0.0822121	0.173224	0.259613
uc003mcs / NM_030627	-1.24076	1	6.62924e-06	124.919	85.6454	0.152805	-6	1.98906	4.7006	-1.70161	1	0.00604052	2.29778	5.1814			0	1	0.0358611	0.887658	-0.112627	0.689424	-0.300278	0.185983			0.0597685	0.813757	-0.138664	0.518161	0.241945	0.25469	0.172998	0.42989	0.534394	0.0125735	-0.375326	0.0707177	4.5971		-0.0360482	0.56207	-0.0651717	0.330471	-0.0156169	0.861109	-0.0983611	0.102967	-0.0387326
uc003mcu / BC036899	1.00256	1	0.00646701	73.018	142.382	2.40263	-3.92084	8.60549	4.29512	1.38058	1	0.566285	7.8159	5.60107			0.0272693	0.909142	0.523723	0.0213674	-0.566239	0.0222177	0.619317	0.00211542			0.490102	0.0389466	0.333762	0.110958	0.310714	0.139466	0.378703	0.0747553	0.0472377	0.838878	0.668767	0.000353312	4.77491		0.0294415	0.635884	0.0822443	0.219118	-0.0268498	0.763533	0.0385859	0.523236	0.0973605
uc010jju / AK310905	-0.437899	0.0756769	0.173502	92.4157	54.9482	0.803194	-6	1.26635	1.71544	-0.626633	0.312816	0.107065	1.12685	1.77514			-0.133457	0.56413	0.290363	0.214273	-0.17063	0.512617	-0.107443	0.625578			0.550689	0.0118615	0.143004	0.485857	0.105182	0.609092	0.429455	0.0321604	0.409887	0.0520825	-0.086711	0.673616	2.92341		0.0771786	0.213968	0.0837498	0.21077	-0.135882	0.126178	0.0259087	0.668254	0.0413486
uc010jjv / AB385493								0	0				0	0		discarded. too few reads
uc011dfg / BC143959	-1.40576	4.39518e-11	1.88846e-13	95.295	37.9892	-0.165955	-6	5.48482	14.5324	-0.903935	0.000642466	0.000525599	7.91409	13.3677			-0.150139	0.515956	-0.0500626	0.833979	0.044181	0.866293	-0.443203	0.0341646			0.270338	0.249006	-0.0331252	0.872375	0.0938547	0.648362	0.147242	0.482455	0.171888	0.4329	-0.294817	0.143721	1.30035		-0.0535218	0.389162	-0.0505861	0.45022	0.0772264	0.386249	-0.0931303	0.122702	0.144858
C1QTNF1	0.927633	2.94326e-06	1.2087e-06	61.1575	40.7159	1.88629	-0.155602	47.1723	24.7994	0.729797	0.00136195	0.000490302	45.8723	28.531			0.31696	0.161525	0.0100125	0.966582	-0.258992	0.315486	-0.0402911	0.855169			0.0700877	0.769048	-0.118362	0.564697	0.0979001	0.634224	-0.00672878	0.974534	-0.118999	0.588644	-0.121395	0.554691	0.953496		0.00969269	0.876157	0.0538053	0.421879	-0.0960697	0.280704	0.0850616	0.158749	-0.00590029
uc002jwp / NM_030968	0.768892	1	0.000120841	69.1338	45.0371	1.61304	-0.73838	32.1129	18.8461	0.704764	0.825952	0.00228019	33.1969	21.2824			0.400371	0.0721012	-0.0100125	0.966582	-0.176724	0.49744	-0.0537215	0.807659			-0.0300376	0.899961	-0.175725	0.390523	0.0323637	0.875286	-0.0645172	0.759308	-0.092555	0.674465	-0.179203	0.381063	1.09962		-0.0134752	0.828471	0.0455391	0.496736	-0.0827364	0.353166	0.0270171	0.654957	0.0177009
uc002jwq / NM_198594	2.00182	0.00708082	6.07333e-08	79.6171	96.5878	3.25918	0.259117	7.39337	1.84601	2.3645	0.0135851	8.21605e-05	6.67553	2.42666			0.133457	0.56413	0.0901127	0.705566	-0.405247	0.106586	0.0805823	0.714736			0.190238	0.421763	0.408006	0.0385333	0.36126	0.06979	0.385124	0.0572875	-0.277665	0.19957	0.00578073	0.977641	2.00564		0.0567382	0.361258	0.0685347	0.306072	-0.142679	0.108137	0.0966716	0.109046	-0.0118139
uc002jwr / NR_049769	1.57616	0.855794	1.34889e-06	78.7932	70.6111	2.65588	-0.0592204	3.62175	1.21463	2.09759	0.254787	1.32799e-05	4.14449	1.37203			-0.0500464	0.82943	0.0500626	0.833979	-0.476851	0.0529455	0.33576	0.117274			0.110138	0.643904	-0.304591	0.130294	0.206723	0.310945	0.0827244	0.69423	0.211554	0.332532	0.364186	0.0673911	1.90109		0.0128842	0.835885	0.00646265	0.923202	-0.108675	0.222056	0.0688091	0.254576	-0.0177009
uc002jws / NM_198593	-0.433649	4.21664e-11	0.853385	188.553	96.4167	1.58239	-6	1.52761	2.06326	-1.27403	0.00164231	0.0309459	1.13733	2.3438		~unreliable	-0.139443	0.569119	-0.32275	0.191451	0.466825	0.0793816	-0.0317821	0.891221			0.0527046	0.840782	-0.301567	0.161988	0.00466983	0.983129	-0.0895146	0.691995	-0.130722	0.582779	-0.0142451	0.948564	3.32882		-0.0233093	0.707797	-0.0203698	0.761221	0.104822	0.238982	-0.0189793	0.753593	0
uc002jwt / AJ272138	1.7971	0.00232055	0.000407096	107.836	121.24	3.09944	-6	0.709948	0.204289	2.21796	0.623609	0.0222807	0.566225	0.219753		~unreliable	-0.509902	0.0625017	-0.50637	0.0646494	-0.156042	0.628187	-0.278365	0.315083			0.064775	0.841481	-0.352593	0.165104	-0.16416	0.528966	-0.148669	0.582657	-0.0177192	0.952059	-0.175882	0.499526	2.63844		0.0266438	0.668321	0.0855423	0.201132	-0.235357	0.00748831	0.147781	0.0139914	0.0590729
ENO3	1.11112	0.000274908	0.000142952	66.7904	99.0024	2.19097	-0.0845167	2.1384	0.989941	0.846013	0.00685175	0.00317921	1.87355	1.10503			0.0667285	0.773818	0.250313	0.28714	-0.121879	0.641226	0.255177	0.239946			0.170213	0.473089	-0.16401	0.42336	0.0550182	0.789512	0.0130618	0.950589	0.409887	0.0520825	0.0520266	0.800725	1.09608		0.194327	0.00160775	0.247985	0.000171324	-0.299126	0.000603784	0.233972	8.70913e-05	0.135707
uc002gab / NM_053013	0.928221	0.283314	0.178738	110.73	207.919	2.54125	-6	0.697883	0.366742	1.26182	0.030129	0.0963162	0.650289	0.45686		~unreliable	0.09759	0.751115	0.5182	0.0843621	-0.298142	0.373199	0.05547	0.850608			0.195123	0.54337	-0.089054	0.733941	0.295556	0.249424	-0.0292856	0.914264	0.283473	0.305911	-0.188982	0.467576	3.1666		0.0240017	0.699531	0.0427039	0.523942	-0.00526996	0.952922	0.115352	0.0556107	-0.0923623
uc002gac / NM_001976								0.344789	0.00578017				0.267955	0.0116468		discarded. too few reads
uc010vsr / AK309864	1.2652	1	5.399e-05	71.0875	61.223	2.21063	-0.107294	0.595752	0.247858	1.06081	0.315567	0.000755235	0.553193	0.282058		~unreliable	-0.340224	0.21468	0.16641	0.569637	0	1	0.360844	0.154751			-0.0697863	0.804805	-0.102229	0.668016	-0.178955	0.450307	-0.0930423	0.704797	0.243975	0.345333	-0.0189219	0.93689	1.34833		0.158038	0.0105573	0.271131	3.75941e-05	-0.304571	0.000473268	0.185954	0.00191973	0.082604
uc010vss / NM_001193503								0.140082	0.162847				0.176025	0.180708		discarded. too few reads
uc010vst / AK300673								0.125905	0.0914309				0.0724637	0.0569688		discarded. too few reads
SLC16A1	-0.739334	4.04195e-11	1.02396e-11	48.1742	51.467	0.000829284	-1.71972	139.064	232.154	-0.443044	0.0681397	0.0437911	142.822	191.151			-0.166821	0.469834	0.170213	0.473089	-0.181295	0.4862	0.0268608	0.90317			0.190238	0.421763	0.135733	0.508526	0.185687	0.363779	0.30517	0.137973	0.211554	0.332532	0.179203	0.381063	1.19697		0.0241135	0.698199	0.00631235	0.924983	-0.0843667	0.343727	0.0204739	0.734889	-0.0236011
uc001ecx / NM_001166496								0.0540435	0.199237				0.0229327	0.154569		discarded. too few reads
uc001ecy / NM_003051	-0.739493	1.69127e-06	1.06992e-11	48.2233	51.5153	0.00542131	-1.71537	138.574	231.362	-0.442779	0.0802529	0.044047	142.342	190.507			-0.166821	0.469834	0.170213	0.473089	-0.181295	0.4862	0.0268608	0.90317			0.190238	0.421763	0.135733	0.508526	0.185687	0.363779	0.30517	0.137973	0.211554	0.332532	0.179203	0.381063	1.19784		0.0244681	0.693983	0.00601177	0.928545	-0.0823871	0.355209	0.0207905	0.730946	-0.0236011
uc001ecz / BC045664	-0.610127	5.66542e-14	0.0152568	69.2812	47.953	0.233324	-2.25757	0.366288	0.5591	-0.166177	0.0107872	0.602532	0.394278	0.470812		~unreliable	0.0454311	0.857936	0.169842	0.514597	-0.274979	0.32125	-0.301698	0.223716			0.244252	0.380316	-0.101535	0.661433	0.213797	0.352074	0.207503	0.380031	0.203456	0.418088	-0.300278	0.185983	1.51667		0.0275414	0.657843	0.0768003	0.251264	-0.16326	0.0655725	0.0279669	0.643649	0.0590029
TCF7L2	-0.650124	5.27298e-13	1.06866e-13	38.565	35.3093	-0.0568756	-1.19254	58.6837	92.0925	-0.453413	0.0023418	0.000924232	57.7295	80.7195			-0.350325	0.119494	0.170213	0.473089	-0.473804	0.0546981	0.36262	0.0890325			0.290363	0.214273	-0.0379728	0.853882	0.158177	0.440256	0.322586	0.11578	0.581774	0.00359084	0.445116	0.0226889	0.620827		-0.0594564	0.338677	-0.0859683	0.19889	0.122707	0.167625	-0.0232178	0.70096	-0.165208
uc001lac / NM_030756								0	0				0	0		discarded. too few reads
uc001lad / NM_001146284	1.23034	1.18359e-06	0.00975658	99.5157	158.268	2.567	-6	1.39906	0.596304	2.25245	0.00334339	0.139625	1.62102	0.935639		~unreliable	0.131762	0.614196	-0.169842	0.514597	0.0767383	0.785758	0	1			0.0313112	0.908356	-0.230599	0.314576	0.162904	0.480473	-0.131653	0.569455	0.0329485	0.896735	-0.166174	0.471585	4.64046		-0.0226341	0.71589	0.0277507	0.678858	0.0485541	0.586263	-0.137536	0.0222883	-0.314964
uc001lae / NM_001146274	-1.19415	0.330885	2.33847e-22	57.8867	43.4777	-0.455778	-2.34568	20.6012	47.1378	-0.859017	0.800054	9.73876e-05	20.5207	39.0878			-0.31696	0.161525	0.130163	0.584406	-0.426576	0.0877181	0.282038	0.19229			0.310388	0.182894	0.071906	0.727037	0.211173	0.30041	0.433413	0.0304369	0.528886	0.00946537	0.375748	0.0585302	0.906703		-0.0735226	0.236534	-0.06643	0.321199	0.0935079	0.293789	-0.0440083	0.466519	-0.0885043
uc001laf / NM_001146285	-1.67125	0.000133084	7.45202e-08	144.35	84.0619	0.0847107	-6	0.464844	1.48048	-1.91702	0.377563	0.012475	0.624037	1.37609		~unreliable	0.0790569	0.762954	-0.339683	0.182221	0.61469	0.0193241	-0.175162	0.473217			-0.209359	0.453942	-0.366571	0.102164	-0.206833	0.368349	-0.262594	0.263349	0.0215499	0.932362	-0.104447	0.652305	3.51494		-0.0785126	0.206132	-0.175296	0.008408	0.325434	0.00017803	-0.053151	0.379063	-0.181051
uc001lag / NM_001146283								0.0596283	0.0910804				0.0586908	0.078614		discarded. too few reads
uc001lah / NM_001198525	-1.61504	0.0280971	2.15541e-06	146.007	109.685	0.418549	-6	0.2611	0.799801	-0.502378	0.00209075	0.0971145	0.375916	0.676623		~unreliable	-0.222718	0.464552	-0.12955	0.688213	-0.0739304	0.828968	-0.139573	0.619819			0.19518	0.522813	0.112196	0.679101	-0.146428	0.588417	0.315456	0.233984	0.214834	0.460775	-0.364735	0.164832	3.27669		-0.0375614	0.545762	-0.0860687	0.198364	-0.0492994	0.580521	-0.0559596	0.354354	0.310863
uc010qrk / NM_001198529								0	0				0	0		discarded. too few reads
uc010qrl / NM_001198526	-0.774977	0.024938	8.37021e-05	86.6551	80.4318	0.280571	-6	4.80592	8.22372	-0.0633437	0.221675	0.571738	5.18623	5.7731			-0.560124	0.0156248	-0.141535	0.58792	-0.204069	0.484061	0.194698	0.410755			0	1	0.0302913	0.890872	-0.127836	0.561048	0.222439	0.319751	0.130722	0.582779	0.0746352	0.735025	1.92171		0.0145428	0.815116	-0.008419	0.900061	0.018088	0.839407	-0.0460268	0.446306	-0.141902
uc010qrm / NM_001198531	-2.80097	3.98563e-25	1.26184e-07	243.9	104.358	0.372854	-6	0.355977	2.48084	-2.4539	0.00129912	0.697489	0.362788	1.47854		~unreliable	-0.12943	0.659217	-0.196116	0.501611	0.0696311	0.838798	-0.122988	0.64999			-0.313786	0.27461	-0.487908	0.0399644	-0.557406	0.0162465	-0.36234	0.139495	0.168034	0.533902	0.0597685	0.813757	5.96437		-0.11467	0.0643464	-0.111823	0.0942763	0.21232	0.0161256	-0.0300724	0.618875	-0.137964
uc010qrn / NM_001198530								0.128564	0				0.0509588	0		discarded. too few reads
uc010qro / NM_001146286	0.601191	0.00165781	0.0134945	73.6721	82.0027	1.37161	-4.6789	4.68622	3.0892	0.831128	0.130339	0.053215	5.58885	3.83513			-0.116775	0.614197	0.310388	0.182894	-0.0365636	0.889199	0.0402911	0.855169			0.610764	0.00422981	-0.0206023	0.920428	0.246368	0.225029	0.21255	0.307701	0.343776	0.108242	-0.0751495	0.715216	2.15606		-0.0351218	0.572168	0.00541248	0.935652	0.0311918	0.726701	0.0105575	0.861392	-0.242199
uc010qrp / NM_001198528								0	0				0	0		discarded. too few reads
uc010qrq / NM_001198527								0	0				0	0		discarded. too few reads
uc010qrr / FJ010165	-1.435	1	2.84717e-08	112.598	76.3527	-0.152566	-6	1.09328	2.95603	-1.53494	1	0.0465035	1.17502	2.27576			-0.354502	0.125127	0.0654654	0.790032	-0.108465	0.689267	0.0744694	0.741883			0.109109	0.656581	-0.030714	0.884125	-0.241932	0.243962	0.0480502	0.823567	0.109291	0.628277	0.27275	0.187133	4.29417		-0.0845537	0.173233	-0.139832	0.0360727	0.110475	0.214449	0.0524958	0.384975	0.00893828
uc010qrs / FJ010173	-1.07768	0.0863948	0.00613024	156.815	128.06	1.62334	-6	0.593806	1.25331	-3.25211	0.320734	0.0196353	0.334069	1.31042		~unreliable	0	1	-0.193649	0.568322	-0.165145	0.671123	-0.164957	0.5902			-0.0645497	0.850443	0.0520894	0.848067	0.21693	0.419659	0.231591	0.406247	0.346467	0.205842	-0.424138	0.101565	5.32543		-0.0241208	0.698113	-0.0426514	0.524453	0.0350082	0.694831	-0.10232	0.0897692	0.0657026
uc010qrt / FJ010164	-0.761562	0.000626074	0.0940548	161.053	139.526	2.38841	-6	0.717695	1.21673	-1.4939	0.0123471	0.126506	0.581294	1.34341		~unreliable	0.523723	0.0450988	-0.104679	0.710435	0.221052	0.489924	-0.201008	0.439171			-0.16088	0.551698	0.086043	0.718332	0.0811121	0.733896	-0.160559	0.498903	-0.495647	0.036463	-0.260133	0.268013	5.33381		-0.0929047	0.134405	-0.0351397	0.600055	0.0662806	0.457275	0.0211145	0.726919	-0.329749
uc010qru / AK301483	-0.589167	0.000880159	2.23388e-07	50.6777	39.837	0.02109	-1.45693	10.1504	15.27	-0.553696	0.000732378	0.00138551	9.63861	13.8352			-0.31696	0.161525	-0.170213	0.473089	-0.319932	0.210621	0.147734	0.501136			0.0300376	0.899961	-0.235512	0.246781	0.0145637	0.943707	0.0779747	0.711026	0.343776	0.108242	0.341063	0.0881728	0.780485		-0.0171395	0.782864	-0.0796559	0.234017	0.0550509	0.537111	-0.0656431	0.27714	-0.0531026
uc010qrv / AK316111	0.942408	7.79163e-17	0.0034673	87.9843	106.33	1.95428	-1.01519	9.81957	5.10975	0.989301	4.84977e-06	0.121896	9.50449	5.95199			0.400371	0.0721012	0.150188	0.527378	0.0289462	0.912188	0	1			-0.170213	0.473089	0.104627	0.610992	0.172337	0.399869	-0.035623	0.865758	-0.277665	0.19957	0.0520266	0.800725	3.35667		0.0659016	0.288819	0.0315636	0.637688	0.0171219	0.847878	0.0557791	0.355911	-0.0649031
uc010qrw / AK303684								0.0251995	0.021952				0.0281756	0.0302455		discarded. too few reads
uc010qrx / AK296305								0.00688565	0.119477				0.00757679	0.111745		discarded. too few reads
NCOR1	-0.629839	1.57662e-12	3.44754e-13	37.8649	22.9479	-0.0851727	-1.38673	113.343	175.387	-0.535218	0.000315633	9.34273e-05	106.22	161.015			-0.400371	0.0721012	0.250313	0.28714	-0.379348	0.133162	0.241747	0.266436			0.390488	0.0887139	0.186632	0.361297	0.0275091	0.89388	0.437767	0.0286274	0.621441	0.00154997	0.15608	0.44642	0.672046		-0.0158393	0.798971	-0.0925812	0.166372	0.0546433	0.540133	-0.1144	0.0576732	0.0590029
uc002gpl / AF303584	0.00286854	0.188915	0.726776	40.9141	33.0648	0.600187	-0.664852	11.94	11.9162	-0.0876058	1	0.872147	10.2892	10.8414			0.0834106	0.719253	0.0700877	0.769048	-0.0990265	0.705335	0.402911	0.0566188			0.290363	0.214273	0.103819	0.613763	0.159796	0.435533	0.214925	0.302199	0.0396664	0.857392	0.375748	0.0585302	0.745824		0.0732862	0.238048	0.00991941	0.88237	-0.0151674	0.865069	0.10258	0.0889524	0.194709
uc002gpm / AF303585	-0.800666	0.166013	0.0278609	117.671	90.8212	1.00914	-6	0.288926	0.503281	-0.714334	0.0018051	0.515563	0.292348	0.43114		~unreliable	-0.465171	0.127549	-0.298807	0.372082	-0.0325507	0.928871	-0.123718	0.687185			0.209359	0.453942	-0.0706135	0.802533	-0.165066	0.556605	0.041006	0.884634	-0.313786	0.27461	-0.139573	0.619819	3.43095		0.0484855	0.435387	0.0445643	0.506004	-0.00393514	0.964837	0.0339216	0.574694	0.0060315
uc002gpn / NM_001190440	-1.14262	7.67728e-07	4.77508e-12	79.5071	30.6487	-0.00658062	-3.56273	11.9045	26.283	-0.608313	0.000910799	0.00837563	15.829	25.0607			-0.266914	0.242151	-0.0901127	0.705566	0.268133	0.298088	-0.36262	0.0890325			0.0901127	0.705566	0.0508997	0.804959	-0.149277	0.46672	0.149616	0.475341	0.304109	0.158304	-0.479801	0.0131213	1.45741		0.0496465	0.424461	-0.0572629	0.392628	0.00556056	0.950329	-0.101316	0.0929826	0.159308
uc002gpo / NM_006311	-0.859757	4.44308e-13	1.93394e-06	81.248	43.2714	0.272223	-6	12.9601	23.5191	-1.05669	0.000817932	0.0193663	13.1557	22.4135			-0.283596	0.21284	0.150188	0.527378	-0.251375	0.33043	0.376051	0.0769816			0.350438	0.129821	0.168858	0.409593	-0.139164	0.497765	0.191572	0.358954	0.105777	0.630978	0.179203	0.381063	2.20954		-0.066829	0.282072	-0.0308267	0.645563	0.050763	0.569322	-0.149369	0.0129844	0.118034
uc002gpp / AF087856	-0.410065	3.76217e-35	0.00209977	49.7373	36.0568	0.293722	-1.43605	17.7861	23.6332	-0.636686	4.41379e-05	0.000168598	13.9274	22.4673			-0.100093	0.665972	0.250313	0.28714	-0.364113	0.150775	0.107443	0.625578			0.330413	0.154783	0.104627	0.610992	0.171527	0.402119	0.447662	0.0248352	0.475997	0.0216803	0.0635881	0.757624	0.847254		-0.0323878	0.60246	-0.0749968	0.262601	-0.00902473	0.919468	-0.0690202	0.253118	-0.171108
uc002gpq / AB028450	-0.397819	3.60655e-05	0.149097	71.2785	42.9895	0.466939	-2.06098	0.644693	0.849392	-0.050588	6.02023e-05	0.649352	0.659913	0.740301		~unreliable	-0.40904	0.0733272	0	1	-0.208917	0.43745	-0.153008	0.496632			0.188562	0.439465	0.227289	0.27455	0.123996	0.554838	0.456622	0.024898	0.345333	0.115469	-0.14825	0.479428	1.5828		-0.128014	0.0387605	-0.142779	0.0322948	0.0753129	0.398161	-0.165163	0.00595308	0
uc002gpr / NM_001190438	0.177357	5.03218e-05	0.161851	99.4911	45.4496	1.3489	-1.26019	1.53706	1.35926	-0.344726	0.423865	0.420452	1.07415	1.24946		~unreliable	0.0500464	0.82943	0.0300376	0.899961	-0.0106644	0.967597	-0.214886	0.324794			0.170213	0.473089	0.149468	0.466146	0.3916	0.0478838	0.377999	0.0624564	0.423109	0.0442603	-0.225449	0.268137	1.86488		0.0299055	0.630568	-0.0483948	0.470109	0.115706	0.193397	-0.0735056	0.223501	0.165208
uc002gps / BC026028	-0.550101	0.00786421	0.0165702	75.4723	47.1382	0.401595	-2.32936	0.771298	1.12933	-1.08252	0.0617201	2.75962e-05	0.627832	1.23922		~unreliable	-0.278887	0.247586	-0.0358611	0.887658	0.204635	0.464419	-0.286039	0.208755			0.0597685	0.813757	-0.144547	0.500387	-0.293619	0.163751	-0.0453838	0.837087	0.173205	0.452757	-0.523095	0.00871897	1.18766		0.0530759	0.39313	0.00706405	0.916081	-0.0555461	0.53345	-0.111556	0.0642172	0.156367
uc002gpu / BC107772	0.450669	7.30423e-09	0.237338	92.1407	106.502	1.75173	-6	0.609676	0.446102	-0.455817	1.70195e-06	0.872362	0.49191	0.541908		~unreliable	0.27735	0.337049	0.169031	0.580921	0.119612	0.726117	-0.123718	0.660457			0.295804	0.32646	-0.168163	0.518822	0.0441773	0.866304	0.160567	0.538143	0.472456	0.0753455	0.0502519	0.848109	2.40368		-0.0380694	0.540339	-0.0418429	0.532351	0.0831579	0.35071	0.0112867	0.851924	-0.159497
uc010coy / AK310405	-0.969097	0.946018	6.91451e-16	55.0759	40.3078	-0.16966	-2.17088	15.1604	29.6782	-0.53868	0.344171	0.00028166	14.2663	23.5311			-0.0500464	0.82943	-0.0100125	0.966582	0.00457045	0.98611	0.0805823	0.714736			0.130163	0.584406	-0.0189864	0.926651	-0.135927	0.507912	0.216904	0.297661	0.251221	0.247564	0.0751495	0.715216	0.975444		-0.0108747	0.861199	-0.0157809	0.813891	0.0338864	0.704146	-0.130442	0.0302735	-0.0177009
uc010coz / BC035748								0.0643117	0.135855				0.0687881	0.125915		discarded. too few reads
uc010cpa / BC068996								0.35015	0.402978				0.158385	0.73996		discarded. too few reads	-0.568535	0.0863612	0.142134	0.695288	-0.158114	0.73492	0	1			0.265908	0.457739	-0.114557	0.709407	-0.0571604	0.852854	0.0882493	0.774353	0.0379869	0.917024	0	1	3.57636
uc010cpb / AK307614	-0.428908	1	0.232661	92.0138	53.4602	0.839705	-6	1.41701	1.90761	-0.202799	1	0.478637	1.23575	1.54868		~unreliable	0.31696	0.161525	0.330413	0.154783	-0.429623	0.0852341	0.342446	0.118746			0.305505	0.203396	0.241676	0.244477	0.0697378	0.740462	0.344791	0.0989434	0.446055	0.0374562	0.222375	0.28534	1.95421		-0.0499854	0.421301	-0.0732991	0.273589	-0.012302	0.890382	-0.122141	0.0426071	-0.328147
uc010vwb / AK295893	-0.571244	0.0342107	3.67571e-11	35.0514	25.3724	-0.052816	-1.23596	34.7627	51.6505	-0.550271	0.00249901	0.000106998	31.3452	48.187			-0.200185	0.384274	0.330413	0.154783	-0.450951	0.0692521	0.107443	0.625578			0.450564	0.0461891	0.196328	0.33643	0.201464	0.323685	0.474181	0.0166322	0.528886	0.00946537	0.0520266	0.800725	0.701021		-0.0157211	0.80044	-0.115576	0.0836681	0.0617466	0.488691	-0.0786239	0.192818	-0.171108
uc010vwc / AK302746	-0.446837	0.0148062	0.0936807	79.5462	57.8991	0.568071	-2.22044	0.676013	0.921438	-0.0656979	0.148474	0.248519	0.694809	0.853081		~unreliable	0.296536	0.232131	0.0263523	0.920032	-0.187848	0.520161	-0.336296	0.147129			0.210819	0.416673	0.179417	0.412701	0.425538	0.0429289	0.324755	0.140311	0.130722	0.582779	-0.40303	0.0565393	1.76929		0.0541423	0.38368	-0.00721481	0.914297	-0.0755005	0.396983	-0.0372576	0.537647	0.371718
G6PC3	0.659788	1.21169e-10	3.19887e-11	33.4174	11.429	1.15502	0.064078	71.9806	45.5617	0.496357	8.7087e-06	1.06827e-06	68.7854	46.6417			0.0834106	0.719253	-0.130163	0.584406	0.255945	0.321415	-0.255177	0.239946			-0.290363	0.214273	0.0327213	0.873919	0.0776728	0.706064	-0.0657046	0.755009	0.105777	0.630978	-0.0635881	0.757624	0.458114		0.0921987	0.137403	0.0625224	0.350549	0.0199709	0.822952	-0.0173078	0.774682	0.0885043
uc002iex / NM_138387	0.517599	1	2.86517e-08	32.7018	12.8638	1.03736	0.0298327	39.6758	27.7149	0.357219	0.0184972	7.29013e-05	37.7704	27.9464			-0.0166821	0.942784	-0.270338	0.249006	0.304697	0.234383	-0.228317	0.294719			-0.430539	0.0580954	-0.0391847	0.84927	0.0331728	0.872193	-0.150408	0.472981	0.0396664	0.857392	-0.0635881	0.757624	0.484087		0.110993	0.0734416	0.0580135	0.386443	0.013246	0.882029	-0.0593109	0.326228	0.135707
uc002iey / NR_028581	0.685873	8.88704e-06	0.0244148	77.262	77.1125	1.72579	-1.14531	0.326879	0.203198	0.952053	0.00729337	0.0989271	0.292259	0.181691		~unreliable	-0.414039	0.26792	0	1	0.627376	0.0958914	0.174078	0.630536			-0.410792	0.272071	-0.166832	0.604297	-0.52018	0.0829753	-0.554961	0.0763853	-0.057735	0.866102	-0.0512092	0.874417	1.74573		0.0381897	0.53906	0.0605931	0.365642	-0.0291626	0.743842	0.0694599	0.2501	0.241969
uc002iez / NR_028582	0.55945	1	2.53156e-05	39.2602	33.7647	1.17691	-0.184042	4.4265	3.00365	0.66847	0.00463947	1.07143e-05	4.62984	2.93497			0.0166821	0.942784	-0.150188	0.527378	0.455522	0.0661361	-0.0805823	0.714736			-0.170213	0.473089	0.0197943	0.923539	0.178405	0.383222	-0.0471015	0.823089	0.0793329	0.718983	0.0173422	0.932989	0.717246		0.104728	0.0913225	0.0404291	0.546305	0.0515865	0.563065	0.00348267	0.95407	-0.135707
PRKACA	-0.474305	3.86054e-18	3.99033e-19	22.5093	14.7714	-0.140045	-0.866329	66.6786	92.6331	-0.469809	1.73123e-07	5.53214e-09	65.565	90.6856			-0.133457	0.56413	-0.170213	0.473089	0.210241	0.41798	0.0134304	0.951502			-0.170213	0.473089	0.0440323	0.830873	-0.1513	0.460634	-0.000791621	0.997004	0	1	-0.190764	0.350571	0.254292		-0.00933808	0.880654	-0.0435853	0.515403	-0.00503638	0.955006	0.0456969	0.449576	-0.159308
uc002myb / NM_207518	-0.36687	1	4.51317e-10	25.4141	14.5949	0.0536809	-0.770374	56.3424	72.6565	-0.414757	1	3.07921e-08	54.3149	71.7316			-0.0667285	0.773818	0.150188	0.527378	-0.0350401	0.89379	0.0402911	0.855169			-0.0300376	0.899961	0.117958	0.566036	-0.0408591	0.842906	0.0308732	0.883528	0.211554	0.332532	-0.0635881	0.757624	0.250694		-0.0166667	0.788711	-0.0342671	0.609146	-0.00771469	0.931127	0.0394703	0.513751	-0.129806
uc002myc / NM_002730	-1.05982	1	7.84939e-21	53.1198	28.1601	-0.330901	-2.563	9.15146	19.0778	-0.784355	1	1.44926e-05	10.3139	17.8515			-0.0333642	0.885839	-0.150188	0.527378	0.169107	0.516445	0.0402911	0.855169			0.150188	0.527378	0.182593	0.371968	0.000809092	0.99687	0.227591	0.273896	-0.118999	0.588644	-0.167641	0.413025	0.994626		0.00177305	0.977258	-0.0374232	0.576559	0.0408151	0.647361	0.0232178	0.70096	-0.300915
uc002myd / M80335	-0.420715	1	0.00352771	43.4274	28.9557	0.326223	-1.23981	0.743708	0.995521	-0.293833	1	0.00130694	0.808615	1.02569		~unreliable	0.166821	0.469834	-0.350438	0.129821	0.287939	0.262409	0.0671519	0.760798			-0.550689	0.0118615	-0.134925	0.511076	-0.20915	0.30517	-0.261235	0.207185	-0.237999	0.274149	-0.190764	0.350571	0.547776		-0.00602838	0.922786	-0.106108	0.11246	0.00934497	0.916621	-0.0818955	0.174891	-0.123906
uc010xnm / AK301264								0.178916	0.193402				0.19671	0.205457		discarded. too few reads
SLC25A11	-0.584926	7.82945e-12	1.87907e-12	36.8354	18.5311	-0.039158	-1.10432	57.1685	85.7505	-0.669304	0.000263087	7.4366e-05	57.1089	87.0849			0.23355	0.308249	0.230288	0.328679	0.050275	0.84804	0.201456	0.356649			0.0901127	0.705566	0.129269	0.529102	0.176787	0.387622	-0.0486847	0.817239	-0.132221	0.547574	0.190764	0.350571	0.607573		0.0898347	0.147817	-0.000450882	0.994634	0.0870159	0.328733	0.041792	0.489281	0
uc002fzo / NM_003562	-0.605701	0.00174815	2.36599e-13	36.8412	20.4632	-0.044715	-1.14618	52.6831	80.1688	-0.693353	0.264598	5.94144e-05	51.8906	80.9682			0.250232	0.27395	0.230288	0.328679	0.050275	0.84804	0.214886	0.324794			0.110138	0.643904	0.136541	0.505981	0.159796	0.435533	-0.0526428	0.802656	-0.158666	0.469618	0.202326	0.321576	0.607343		0.100709	0.104519	-0.00886736	0.894769	0.103144	0.246625	0.0161469	0.789428	0.0531026
uc002fzp / BC016473	-0.331886	0.478623	0.263303	80.6903	54.9079	1.03801	-1.12176	4.15743	5.23277	-0.330125	0.288428	0.0333796	4.99386	5.68932			0.0166821	0.942784	0.0700877	0.769048	0.0319932	0.902983	0.201456	0.356649			-0.0300376	0.899961	-0.0113111	0.956266	0.0716046	0.728138	-0.10964	0.601873	-0.145444	0.507869	0.144518	0.481202	0.667147		0.00933808	0.880654	-0.0237465	0.723142	0.0443376	0.619227	0.10047	0.095759	-0.129806
HNF1A	0.664283	1.89639e-08	6.16958e-09	34.3683	41.8318	1.10944	-0.0550981	45.7818	28.8884	0.684471	6.91697e-05	1.60474e-05	39.6159	25.1202			-0.367007	0.101726	0.0901127	0.705566	-0.466186	0.0592687	0.0671519	0.760798			0.0700877	0.769048	0.28924	0.151815	0.239896	0.237838	0.444495	0.0260018	0.343776	0.108242	0.0289037	0.888533	0.702833		-0.0260048	0.67582	0.0578632	0.387677	-0.061572	0.489924	-0.00802069	0.894472	0.00590029
uc001tze / HM116552								0.220063	0.140477				0.23028	0.102291		discarded. too few reads
uc001tzf / X71346	1.40495	8.29812e-40	1.2691e-06	62.4174	62.3866	2.13106	0.0660035	0.891095	0.336505	1.80643	4.34149e-05	2.72414e-05	0.826155	0.311666		~unreliable	-0.277884	0.297377	0.244252	0.380316	-0.599738	0.0302618	0.0646496	0.798831			0.209359	0.453942	-0.0193851	0.933532	-0.0575609	0.804266	0.0951666	0.689818	0.387897	0.111705	-0.139262	0.547143	1.69486		0.00153665	0.980289	0.137294	0.0396199	-0.210509	0.017076	-0.0125587	0.835461	-0.129806
uc001tzg / NM_000545	0.621645	3.07267e-13	4.70443e-08	34.6474	41.1981	1.07603	-0.0595307	39.2845	25.5321	0.66394	2.23674e-06	3.55938e-05	33.9269	22.0999			-0.31696	0.161525	0.230288	0.328679	-0.496656	0.0425583	0.134304	0.541228			0.110138	0.643904	0.315094	0.116906	0.292891	0.146481	0.426288	0.0335945	0.343776	0.108242	0.0751495	0.715216	0.687856		-0.0328606	0.597171	0.0287062	0.668445	-0.0474526	0.594796	-0.0203683	0.736205	-0.0236011
uc010szn / BC143483	0.893767	1	1.688e-05	54.9554	73.8364	1.67608	-0.396858	5.18203	2.789	0.815876	1	0.00165341	4.55927	2.60987			-0.100093	0.665972	-0.270338	0.249006	0.163013	0.531887	-0.201456	0.356649			-0.0500626	0.833979	0.1426	0.487103	-0.0582546	0.777428	0.248569	0.230865	0.0264443	0.904665	-0.283256	0.160854	2.90367		0.00543741	0.930335	0.173893	0.0089539	-0.111646	0.209599	0.0562511	0.351849	0.218324
WDTC1	-0.588298	1.07809e-12	2.31004e-13	36.1315	18.8339	-0.0921001	-1.34568	80.7009	121.332	-0.559765	0.000226534	6.22213e-05	78.6382	113.897			-0.283596	0.21284	-0.250313	0.28714	0.173677	0.505002	-0.282038	0.19229			0.110138	0.643904	-0.0294895	0.886288	-0.135927	0.507912	0.00593716	0.97753	0.0528886	0.810588	-0.294817	0.143721	0.692051		-0.0862886	0.164548	-0.0682335	0.308207	-0.0863754	0.332319	-0.0944542	0.117449	0.0236011
uc001bno / NM_015023	-0.517413	1	1.64222e-07	46.0165	30.7831	0.166349	-1.56713	20.6632	29.577	-0.634447	1	0.000164234	20.858	30.622			-0.116775	0.614197	-0.250313	0.28714	0.243757	0.345776	-0.322329	0.133615			-0.0100125	0.966582	-0.0113111	0.956266	-0.0299364	0.884576	0.0783705	0.709621	0.0793329	0.718983	-0.398871	0.0435417	0.929891		-0.066194	0.28668	-0.0589153	0.379091	-0.0317321	0.722158	-0.0965649	0.109439	0.00590029
uc001bnp / AK001734	-0.703437	0.00655982	4.63421e-14	42.9302	24.2781	-0.100051	-1.55402	20.5096	33.3974	-0.602174	0.0149324	0.000144596	21.8732	31.9605			-0.0834106	0.719253	-0.0500626	0.833979	0.0731272	0.780307	-0.36262	0.0890325			0.270338	0.249006	0.0642306	0.755247	-0.138355	0.500292	0.0637255	0.762177	0.0132221	0.952253	-0.306379	0.127939	0.870902		-0.0514185	0.408094	-0.0450882	0.501012	-0.0695487	0.435344	-0.0841118	0.163469	0.0118006
uc009vst / NM_001276252	-2.50201	1	1.60247e-14	174.54	81.4078	-0.272501	-6	1.47668	8.36504	-3.40454	1	0.00372071	1.11576	4.42246			-0.402015	0.109678	-0.344423	0.191435	-0.257019	0.396606	-0.22712	0.364757			-0.25049	0.349417	-0.427411	0.0532847	-0.353613	0.115826	-0.146418	0.526528	0.3114	0.194369	0	1	4.78552		-0.0547363	0.378476	-0.0564573	0.399332	-0.00497687	0.955537	-0.0938099	0.119983	0.126116
PGK1	0.698313	1.08576e-06	4.31408e-07	47.8566	27.2109	1.52191	-0.0192741	712.952	439.387	0.818334	0.000303915	8.91484e-05	843.337	434.531			0.100093	0.665972	-0.0100125	0.966582	0.298603	0.244345	-0.0402911	0.855169			-0.210263	0.373582	0.00403966	0.984374	-0.0894047	0.664051	-0.157533	0.452019	-0.18511	0.39778	0.15608	0.44642	0.798327		0.0521277	0.40165	0.0297582	0.657053	0.0924599	0.299257	-0.0448526	0.458003	-0.147507
uc004ecz / NM_000291	0.707665	4.62653e-12	3.63295e-07	47.8292	27.3351	1.53085	-0.00657573	682.959	418.183	0.821575	0.000153691	9.06231e-05	808.695	415.95			0.100093	0.665972	-0.0100125	0.966582	0.298603	0.244345	-0.0402911	0.855169			-0.210263	0.373582	0.0161586	0.937553	-0.0894047	0.664051	-0.153575	0.463604	-0.18511	0.39778	0.144518	0.481202	0.797115		0.0497637	0.423367	0.0288565	0.666813	0.0923143	0.300022	-0.0455913	0.450624	-0.147507
uc011mqq / AK301740								0	0				0	0		discarded. too few reads
GPI	0.611626	6.11197e-10	1.79284e-10	34.2527	15.8819	1.0095	0.0771959	516.681	338.146	0.636992	4.91414e-05	1.02214e-05	496.872	335.191			-0.116775	0.614197	-0.190238	0.421763	0.386965	0.124913	-0.241747	0.266436			-0.350438	0.129821	-0.2343	0.249292	0.00161818	0.99374	-0.150012	0.47416	0.118999	0.588644	-0.31794	0.113458	0.477942		-0.0599292	0.334843	-0.0495971	0.459137	0.0781367	0.380657	-0.0561449	0.35276	-0.159308
uc002nvf / AK129884	-0.16981	3.78774e-08	0.934859	108.207	76.1235	0.789073	-6	4.84927	5.45499	1.29532	1.39868e-05	0.197666	6.44277	4.77427			-0.417053	0.0599857	0.0100125	0.966582	0.0274227	0.916794	-0.228317	0.294719			0.190238	0.421763	0.31671	0.114939	-0.163841	0.423845	0.246194	0.235497	0.198332	0.36431	-0.167641	0.413025	5.44214		0.0332364	0.592981	-0.0043907	0.947781	0.0614274	0.490946	0.000849851	0.988786	-0.0534844
uc002nvg / NM_000175	0.616774	3.11317e-05	1.70689e-10	34.4675	15.5215	1.02344	0.0740254	508.127	331.363	0.630996	0.00360206	1.05483e-05	488.295	329.297			-0.100093	0.665972	-0.190238	0.421763	0.386965	0.124913	-0.228317	0.294719			-0.350438	0.129821	-0.21895	0.282541	0.0376228	0.855215	-0.127847	0.542514	0.118999	0.588644	-0.329502	0.100222	0.479755		-0.0567377	0.361263	-0.0489959	0.464606	0.0813973	0.361039	-0.0605774	0.315986	-0.182909
uc002nvh / AB209575	0.00703712	5.75364e-05	0.695199	49.205	39.7647	0.992752	-0.624669	0.546308	0.54365	0.278524	0.00260912	0.197645	0.505684	0.44656		~unreliable	-0.454794	0.0504186	-0.386355	0.11326	0.344044	0.191957	-0.174801	0.448538			-0.141421	0.563597	-0.130996	0.541778	-0.0477634	0.824604	-0.00409571	0.985203	0.190693	0.407675	-0.45688	0.0248058	0.770379		-0.0531916	0.392099	-0.00661294	0.921422	-0.0415138	0.64174	-0.0848505	0.159789	-0.129806
uc002nvi / AK025421	1.35529	4.8682e-22	6.69178e-05	86.4534	59.9047	2.56764	0.0912848	1.52467	0.595927	1.23277	3.04229e-06	0.00165151	1.33516	0.687522		~unreliable	-0.0166821	0.942784	-0.0500626	0.833979	0.0304697	0.907584	-0.161165	0.46256			-0.150188	0.527378	-0.227433	0.263835	0.100327	0.625801	0.0281026	0.893921	0.251221	0.247564	-0.306379	0.127939	1.38286		0.0593382	0.33964	0.121889	0.0680078	-0.185065	0.036498	0.139201	0.0207027	-0.0177009
uc010xrv / NM_001184722								0.00719958	0				0.0362047	0		discarded. too few reads
uc010xrw / AK293446								0.265669	0.0227285				0.313595	0		discarded. too few reads
ACVR2B	0.746842	6.5783e-07	2.49098e-07	48.8155	28.9601	1.40632	-0.164775	13.993	8.33855	0.72418	0.000621687	0.000197282	12.4163	8.20339			-0.166821	0.469834	0.0500626	0.833979	0.044181	0.866293	-0.0402911	0.855169			0.290363	0.214273	0.0674624	0.74333	-0.168291	0.41119	0.257277	0.2144	0.251221	0.247564	-0.086711	0.673616	0.727386		0.00307329	0.960591	0.0501982	0.453705	-0.0985443	0.268441	0.0312385	0.605335	0.0590029
uc003cif / NM_001106	0.758597	5.44464e-19	4.1398e-07	50.0623	30.2591	1.4467	-0.12672	13.495	7.97652	0.701695	0.000208142	0.000400275	11.9956	7.84162			-0.166821	0.469834	0.0700877	0.769048	0.0228523	0.930627	0.0671519	0.760798			0.350438	0.129821	0.172494	0.399433	-0.189732	0.353232	0.281421	0.172946	0.211554	0.332532	0.00578073	0.977641	0.742616		0.00839245	0.892663	0.05621	0.401403	-0.10163	0.253665	0.038837	0.520533	0.0649031
uc003cig / BC096245								0.297725	0.218821				0.284437	0.202728		discarded. too few reads	-0.377964	0.355918	-0.251976	0.547162	0.356348	0.432711	-0.606218	0.0835325			-0.130931	0.804726	-0.0693746	0.839385	0.0638285	0.852098	-0.142725	0.694072	0	1	-0.657376	0.0279449	4.54509
NDUFAF2	0.822513	8.53579e-07	3.3005e-07	48.4166	34.4182	1.47517	0.0566615	15.0489	8.50951	0.638198	0.0049408	0.0022003	13.7802	8.89598			-0.0166821	0.942784	0.0100125	0.966582	0.214811	0.407694	0.0268608	0.90317			0.0500626	0.833979	0.113515	0.580855	0.0562319	0.784975	-0.0847035	0.687272	-0.145444	0.507869	0.15608	0.44642	0.761791		-0.0177305	0.775573	0.043435	0.516854	0.0143522	0.872257	0.0377817	0.531937	-0.0708034
uc003jso / BC070357	0.724967	0.0101338	0.00113458	60.8774	49.7232	1.66011	-0.414369	1.02338	0.619155	0.650041	0.0618284	0.0361682	0.923673	0.647047		~unreliable	-0.136347	0.566518	-0.130931	0.593149	0.197109	0.464349	0.163833	0.466287			-0.210263	0.373582	0.13117	0.531982	0.0314945	0.881201	-0.0360828	0.867066	-0.105777	0.630978	0.0779287	0.71119	1.14974		-0.0502365	0.418969	-0.0116478	0.862062	0.050917	0.568149	-0.046119	0.445395	0
uc003jsp / NM_174889	0.83614	1	3.56567e-07	48.5854	36.1622	1.53162	0.0922738	14.0261	7.85656	0.644304	1	0.00273747	12.8219	8.19969			0.0166821	0.942784	0.0100125	0.966582	0.280321	0.275804	-0.0268608	0.90317			0.0300376	0.899961	0.0682703	0.740359	0.0157773	0.939024	-0.142492	0.496844	-0.145444	0.507869	0.144518	0.481202	0.781751		-0.013948	0.82255	0.0515509	0.441615	0.0119942	0.893108	0.0444304	0.46225	-0.041302
PTPN11	0.591666	1.51818e-11	3.7246e-12	26.6774	23.2893	1.00586	0.136993	156.749	104.015	0.479691	0.00435102	0.0018705	144.391	107.888			-0.23355	0.308249	-0.190238	0.421763	0.0639863	0.807249	-0.322329	0.133615			0.0300376	0.899961	-0.137349	0.503444	-0.159796	0.435533	0.0763915	0.716654	0.237999	0.274149	-0.23701	0.243701	0.503816		-0.060993	0.326318	-0.00135265	0.983902	-0.0737408	0.40811	-0.0556172	0.357311	-0.0118006
uc001ttw / NM_080601								0.0155783	0.0095204				0.0186596	0.00831514		discarded. too few reads
uc001ttx / NM_002834	0.591704	6.55134e-18	3.72726e-12	26.679	23.2886	1.00556	0.136993	156.726	103.997	0.479616	4.07389e-07	0.0018729	144.358	107.867			-0.23355	0.308249	-0.190238	0.421763	0.0639863	0.807249	-0.322329	0.133615			0.0300376	0.899961	-0.137349	0.503444	-0.159796	0.435533	0.0763915	0.716654	0.237999	0.274149	-0.23701	0.243701	0.503766		-0.0606384	0.329144	-0.00165324	0.980326	-0.0728966	0.413512	-0.0559338	0.354576	-0.0118006
SLC5A1	0.733252	0.789628	0.736986	68.0889	246.909	1.68115	-0.408412	109.094	65.6251	1.02295	9.19998e-05	2.25706e-05	108.265	53.0869			0.0834106	0.719253	-0.330413	0.154783	0.292509	0.254569	-0.308899	0.151525			-0.470589	0.0362542	-0.0412046	0.841595	0.0149682	0.942146	-0.166636	0.425965	-0.105777	0.630978	-0.15608	0.44642	0.804064		0.0660758	0.287544	0.0320127	0.632908	0.0890246	0.317647	-0.095193	0.114595	-0.241912
uc003amc / NM_000343	0.60796	1	0.90952	69.2872	246.596	1.55886	-0.657065	100.019	65.6251	1.01771	1	2.53428e-05	107.406	53.0869			0.0834106	0.719253	-0.330413	0.154783	0.292509	0.254569	-0.308899	0.151525			-0.470589	0.0362542	-0.0412046	0.841595	0.0149682	0.942146	-0.166636	0.425965	-0.105777	0.630978	-0.15608	0.44642	0.805052		0.0735226	0.236534	0.0263015	0.694768	0.104745	0.239327	-0.113873	0.0588435	-0.277313
uc011alz / NM_001256314								4.8633	0				0.253356	0		discarded. too few reads
ALDOC	0.938694	0.00180742	0.00104107	67.6633	123.027	2.0017	-0.246272	39.1535	20.4265	0.880257	0.00414839	0.00174786	39.4243	20.31			0	1	0.130163	0.584406	-0.0898856	0.731543	0.308899	0.151525			0.210263	0.373582	-0.0896805	0.663074	0.0279137	0.892329	0.0811412	0.699814	-0.0793329	0.718983	0.144518	0.481202	1.35215		-0.0549646	0.376487	0.00556088	0.933892	0.0564774	0.526599	0.0589943	0.328822	-0.336316
uc002hbp / NM_005165	0.933402	3.38943e-08	0.00117208	67.9836	123.376	2.0017	-0.254687	38.8914	20.3644	0.873525	0.0687288	0.00176078	39.3506	20.2684			0.0166821	0.942784	0.150188	0.527378	-0.0898856	0.731543	0.322329	0.133615			0.230288	0.328679	-0.0803893	0.696256	0.0469273	0.819926	0.0981611	0.640637	-0.0661107	0.764404	0.15608	0.44642	1.36936		-0.0567377	0.361263	0.00661294	0.921422	0.0572634	0.520852	0.053612	0.374936	-0.330416
INSR	-0.658792	2.96416e-10	8.3787e-11	41.8121	35.0747	-0.136902	-1.3675	74.2527	117.227	-0.241177	0.136602	0.0950751	80.2228	100.114			-0.483781	0.0262811	-0.0500626	0.833979	-0.298603	0.244345	0.214886	0.324794			0.170213	0.473089	0.0371649	0.856959	-0.0360046	0.861382	0.229174	0.270481	0.237999	0.274149	0.132957	0.517314	0.861844		-0.128251	0.0383992	-0.0724418	0.279254	0.00346433	0.969042	0.0139307	0.817785	-0.342217
uc002mgd / NM_000208	-1.19105	0.0437419	8.31543e-12	86.8244	53.9451	-0.117205	-6	9.80558	22.388	-1.42111	0.260384	6.03808e-05	9.70197	20.5997			-0.100093	0.665972	0.210263	0.373582	-0.272704	0.289609	0.0402911	0.855169			0.390488	0.0887139	0.286816	0.155432	0.279137	0.167293	0.380374	0.0606949	0.18511	0.39778	-0.213887	0.294095	3.41158		-0.08329	0.17977	-0.0174009	0.795188	0.0169279	0.849581	-0.0543142	0.368704	0.0827759
uc002mge / NM_001079817	-0.562875	1	6.43304e-07	43.831	41.0707	-0.0350166	-1.32968	63.6406	94.0105	-0.102641	1	0.618455	69.4635	77.7214			-0.517146	0.0163624	-0.130163	0.584406	-0.44181	0.0758059	0.308899	0.151525			0.0700877	0.769048	0.0650386	0.752263	0.0554228	0.787999	0.237091	0.253818	0.105777	0.630978	0.248572	0.220776	0.907573		-0.0947992	0.126607	-0.0646265	0.334541	-0.0159825	0.857891	0.032716	0.588372	-0.371718
uc002mgf / BC047591								0.0757736	0.0809479				0.128532	0.0776824		discarded. too few reads
RORA	-0.791524	6.34939e-05	3.08157e-05	80.1792	40.6545	0.283575	-2.55683	6.19009	10.7144	-0.755952	0.00270166	0.00108066	7.63541	11.5312			0.283596	0.21284	0.130163	0.584406	-0.120355	0.645432	-0.241747	0.266436			0.270338	0.249006	0.105031	0.609608	0.0493546	0.810773	0.213738	0.304942	-0.0793329	0.718983	-0.31794	0.113458	1.17338		0.00744682	0.904696	0.00495971	0.941025	-0.0241048	0.7871	-0.014986	0.80425	0.165208
uc002agt / NM_134262	-0.770246	7.08132e-05	7.19625e-05	79.9699	43.6124	0.363402	-2.47244	6.13274	10.4598	-0.709533	0.0134979	0.00219683	7.63541	11.3706			0.266914	0.242151	0.130163	0.584406	-0.094456	0.718402	-0.255177	0.239946			0.290363	0.214273	0.0929122	0.651673	0.0303409	0.883026	0.197905	0.342981	-0.092555	0.674465	-0.31794	0.113458	1.2404		0.00791963	0.898676	0.0100697	0.8806	-0.0279185	0.754415	-0.0151971	0.80155	0.159308
uc002agv / NM_134260								0	0				0	0		discarded. too few reads
uc002agw / NM_002943								0	0				0	0		discarded. too few reads
uc002agx / NM_134261								0	0.0566851				0	0		discarded. too few reads
PFKM	0.676507	1.61143e-06	6.48868e-07	40.1715	41.0677	1.34987	-0.0237359	69.9219	43.7486	0.727512	0.00219694	0.000855344	72.8698	48.431			-0.150139	0.515956	-0.150188	0.527378	0.167583	0.520286	0.0134304	0.951502			-0.0700877	0.769048	-0.294895	0.143611	-0.20915	0.30517	-0.20978	0.314197	0.132221	0.547574	-0.0751495	0.715216	0.498892		0.0453901	0.465294	0.121438	0.0690406	-0.0535662	0.548161	0.0121366	0.840917	0.0708034
uc001rra / AK126020								0.0823123	0.0315836				0.0980312	0.0310828		discarded. too few reads
uc001rrb / NM_001166686	0.441761	3.07699e-10	0.0948226	76.7488	75.8483	1.52599	-1.56119	0.78787	0.580058	0.352998	5.81893e-05	0.132349	0.853415	0.599618		~unreliable	0.103362	0.67369	-0.0597685	0.813757	0.281374	0.309662	-0.118167	0.61977			0.0358611	0.887658	-0.123445	0.574688	-0.0700311	0.750851	-0.103283	0.64739	0.286039	0.208755	-0.208979	0.338588	1.82557		0.0274303	0.659136	0.0226272	0.735694	-0.0809209	0.363865	0.0145159	0.810273	0.112112
uc001rrc / NM_000289	0.390477	0.303931	0.0232501	49.3863	48.2778	1.19584	-0.446354	43.2187	32.9706	0.472366	0.68968	0.112218	45.2295	35.5886			-0.283596	0.21284	-0.190238	0.421763	0.0213288	0.935242	-0.0134304	0.951502			-0.0300376	0.899961	-0.412853	0.0360682	-0.170314	0.405507	-0.150012	0.47416	0.171888	0.4329	-0.086711	0.673616	0.59668		-0.034161	0.582731	-0.00766504	0.908971	0.0249783	0.779578	-0.0581505	0.335799	0.0295014
uc001rrd / U24183	1.28028	0.855765	2.10145e-06	68.0435	66.8973	2.53044	0.071667	4.73102	1.94784	1.35305	0.996293	0.000671347	5.12131	2.4488			-0.0834106	0.719253	0.170213	0.473089	-0.120355	0.645432	-0.0671519	0.760798			0.130163	0.584406	-0.195116	0.339481	-0.0097091	0.962455	0.0166241	0.937136	0.436331	0.0373878	-0.248572	0.220776	1.50171		0.0775415	0.211815	0.185914	0.00514827	-0.20655	0.0193248	0.0780962	0.195831	0.218311
uc001rre / NM_001166687								2.94073	1.23816				1.11839	1.6166		discarded. too few reads	0.139374	0.66574	0.322749	0.333021	0.159364	0.682139	0.341565	0.253364			-0.0597614	0.861441	0.178796	0.558921	0.0933447	0.761654	0.125257	0.683474	0.512092	0.0887405	0.341565	0.253364	6.20897
uc001rrg / BC007798	1.34144	2.48518e-30	7.29338e-08	66.1329	47.9441	2.36367	-0.102959	15.4804	6.10897	1.67465	3.71735e-09	1.7068e-05	18.5141	6.8213			0.183503	0.425903	0.210263	0.373582	-0.0563689	0.829859	-0.0671519	0.760798			0.210263	0.373582	0.0266618	0.897132	-0.103159	0.616032	-0.0193947	0.926684	-0.0661107	0.764404	-0.109834	0.593257	1.25182		0.0300238	0.629217	0.0728927	0.276264	-0.00352256	0.968522	0.07092	0.240257	-0.336336
IL1B	1.13603	0.0223364	0.0145336	134.511	130.728	3.1196	-0.959133	15.3809	6.99844	1.25317	0.061204	0.0390073	20.6806	8.52022			-0.0333642	0.885839	-0.0901127	0.705566	-0.0792212	0.762475	0.188025	0.390257			0.0500626	0.833979	-0.307418	0.126585	0.205914	0.312884	-0.0843077	0.688662	0.198332	0.36431	0.271694	0.179382	1.88148		-0.0417258	0.50212	-0.162769	0.0145153	0.224046	0.0110115	-0.100048	0.0971689	0.00590029
uc002tih / E12090	0.91592	1.46369e-10	0.047231	161.656	111.309	3.01044	-0.726944	3.41084	1.80777	1.21374	1.49054e-06	0.0724664	4.31094	2.60112			0.23355	0.308249	-0.0500626	0.833979	-0.150825	0.563385	0.308899	0.151525			-0.0700877	0.769048	-0.377304	0.0574098	0.0254864	0.901645	-0.295671	0.151292	-0.0132221	0.952253	0.31794	0.113458	2.44734		0.0110529	0.858948	-0.0895839	0.180581	0.159416	0.0722715	-0.0338796	0.575168	-0.0649185
uc002tii / NM_000576	1.20269	1	0.0194965	141.012	146.231	3.48122	-1.50621	11.6247	5.05053	1.5632	0.826739	0.0451829	15.7781	5.9855			-0.133457	0.56413	-0.150188	0.527378	0.0121879	0.962971	0.0671519	0.760798			0.0300376	0.899961	-0.351451	0.0783101	0.123387	0.548166	-0.142888	0.495637	0.171888	0.4329	0.15608	0.44642	2.35293		-0.0357575	0.565229	-0.148342	0.0260767	0.201892	0.0222935	-0.098203	0.103524	0.0354206
PFKFB3	0.705039	4.8188e-06	2.00462e-06	50.3399	36.2523	1.3793	0.0545886	66.3627	40.7086	0.63765	0.000383755	0.000116661	68.3146	44.0242			-0.116775	0.614197	-0.190238	0.421763	-0.10512	0.688034	0.0134304	0.951502			-0.230288	0.328679	-0.369225	0.0634103	0.0521864	0.800125	-0.201863	0.333217	0.092555	0.674465	-0.23701	0.243701	0.66684		0.0447991	0.471131	0.0411806	0.538866	-0.0372634	0.676242	0.0242732	0.688063	-0.0767037
uc001ijd / NM_001145443	0.602567	0.295706	5.45266e-08	35.7773	22.0851	1.14116	-0.037187	31.4666	20.7233	0.695835	1	9.78384e-07	32.7786	20.839			-0.150139	0.515956	-0.150188	0.527378	-0.443334	0.0746834	0	1			-0.170213	0.473089	-0.229857	0.258641	0.2314	0.255368	0.000395811	0.998502	0.224777	0.302473	-0.15608	0.44642	0.44945		0.0586289	0.345453	0.0583141	0.383983	-0.0972633	0.274742	0.0111868	0.853221	-0.100305
uc001ije / NM_004566	0.582584	3.41532e-07	0.0206724	105.029	76.3982	1.99556	-1.2734	16.3001	10.8846	0.561287	0.00241719	0.138247	17.4081	12.995			-0.133457	0.56413	-0.130163	0.584406	-0.158442	0.543604	0.0134304	0.951502			-0.210263	0.373582	-0.347411	0.0820406	0.0283182	0.890777	-0.162282	0.438322	0.0396664	0.857392	-0.167641	0.413025	1.55906		0.0141844	0.819593	-0.0247985	0.71141	0.0432023	0.628237	-0.0529788	0.380611	-0.21241
uc001ijf / AF056320								0.000115885	0.0651471				0	0.13759		discarded. too few reads
uc001ijg / AJ272439								0	0				0	0		discarded. too few reads
uc009xii / AK131307	0.289204	1.63362e-06	0.268467	89.1492	90.3775	1.47575	-6	0.553201	0.452714	0.206619	3.63464e-05	0.797977	0.491814	0.469524		~unreliable	-0.178174	0.560312	-0.222718	0.464552	-0.0919866	0.776161	-0.188982	0.499964			-0.0784465	0.789805	-0.489038	0.0463524	0.0345599	0.895238	-0.0227674	0.930884	0.229129	0.411396	-0.283069	0.270924	1.97341		-0.0500903	0.420327	-0.100377	0.133338	-0.00448618	0.959917	-0.0669219	0.267868	-0.0415067
uc009xij / AJ295747								0	0				0	0		discarded. too few reads
uc009xik / AJ272438								0.293352	0.148899				0.294399	0.255905		discarded. too few reads	-0.0244827	0.939798	-0.537853	0.0878999	0.514371	0.192166	0.196116	0.501611			-0.460882	0.131568	-0.522247	0.0458173	-0.43485	0.105261	-0.559318	0.0301739	-0.429669	0.1252	0.0385758	0.891433	3.95652
uc009xil / AJ272440	1.03143	0.00481644	2.50473e-09	49.0866	47.2502	1.87661	0.424937	16.7989	8.21843	0.847758	0.384359	1.85135e-05	16.2479	9.04281			-0.0834106	0.719253	-0.0700877	0.769048	-0.220905	0.394193	-0.0134304	0.951502			-0.0100125	0.966582	-0.272273	0.178421	0.300173	0.136246	-0.0554135	0.792485	0.0661107	0.764404	-0.0289037	0.888533	0.744214		0.0362885	0.559465	0.0538053	0.421879	0.0089374	0.920245	0.0873834	0.147644	0.0472023
uc010qaw / AK304450								0	0				0	0		discarded. too few reads
HNF1B	-0.652332	7.32614e-09	2.30529e-09	47.5864	34.161	0.028338	-1.56252	30.1724	47.4222	-0.586448	0.0342636	0.0204668	27.6527	40.9365			-0.133457	0.56413	-0.270338	0.249006	0.17063	0.512617	0.241747	0.266436			-0.250313	0.28714	-0.047264	0.818655	-0.0849546	0.679879	-0.0783705	0.709621	0	1	0.260133	0.199345	1.07104		-0.0100473	0.871665	-0.0324635	0.628124	0.145677	0.100851	-0.102792	0.0882936	-0.41302
uc002hok / NM_000458	-0.622836	4.07386e-53	6.22973e-08	48.441	35.8238	0.000443463	-1.67334	19.3845	29.8503	-0.503116	2.49394e-08	0.0391324	17.9546	25.3995			-0.183503	0.425903	-0.310388	0.182894	0.222429	0.390856	0.201456	0.356649			-0.250313	0.28714	0.047668	0.81713	-0.0679637	0.741486	-0.0447266	0.831881	-0.0264443	0.904665	0.213887	0.294095	1.02284		-0.0108747	0.861199	-0.0174341	0.794806	0.150888	0.0891114	-0.107541	0.0744778	-0.430721
uc010cve / X71348								0.0682917	0.0610431				0.0588741	0.0601025		discarded. too few reads
uc010wdi / NM_001165923	-0.727529	1.77998e-26	9.48669e-09	54.6379	36.8975	0.0687275	-1.75542	10.4659	17.3295	-0.818184	0.00022142	0.0133195	9.62586	15.4454			-0.200185	0.384274	-0.270338	0.249006	0.149301	0.567378	0.282038	0.19229			-0.190238	0.421763	-0.0569592	0.782259	-0.152918	0.455795	-0.0629339	0.76505	0.0132221	0.952253	0.294817	0.143721	1.52666		0.0186762	0.763948	-0.056135	0.402033	0.0999713	0.261537	-0.0652738	0.279857	-0.312715
CALM2	-0.517372	1.06448e-12	2.2425e-13	31.5496	32.5977	0.0209588	-0.848479	506.582	725.094	-0.539341	0.00408297	0.0017094	525.356	744.022			0.23355	0.308249	0.230288	0.328679	0.0868386	0.740343	0.147734	0.501136			0.150188	0.527378	0.210466	0.302068	0.0788865	0.701676	-0.0253319	0.90433	-0.277665	0.19957	0.213887	0.294095	0.680018		0.0154847	0.803379	0.0237465	0.723142	0.14917	0.0928547	-0.0192075	0.750728	0.0708034
uc002rvt / NM_001743	-0.517374	1	2.24144e-13	31.5495	32.5977	0.0209588	-0.848479	506.582	725.094	-0.539341	1	0.0017094	525.356	744.022			0.23355	0.308249	0.230288	0.328679	0.0868386	0.740343	0.147734	0.501136			0.150188	0.527378	0.210466	0.302068	0.0788865	0.701676	-0.0253319	0.90433	-0.277665	0.19957	0.213887	0.294095	0.680018		0.0154847	0.803379	0.0237465	0.723142	0.14917	0.0928547	-0.0192075	0.750728	0.0708034
GAS6	-0.582581	0.00272655	0.00160685	71.4552	24.513	0.181463	-1.49276	133.697	200.215	-0.824708	4.71931e-05	9.56446e-06	120.775	197.95			0.283596	0.21284	0.230288	0.328679	-0.313838	0.21993	0.0537215	0.807659			-0.190238	0.421763	0.105435	0.608225	0.375823	0.0584755	0.0700585	0.739309	0.0396664	0.857392	-0.179203	0.381063	0.803375		-0.069149	0.265662	0.0369724	0.581164	-0.0889664	0.317965	0.00105535	0.986075	0.0944046
uc001vud / NM_000820	-0.649908	7.33579e-15	0.000163891	71.3679	24.7135	0.133612	-1.61558	117.882	184.965	-0.886236	4.12468e-06	3.14804e-06	106.894	182.045			0.300278	0.185983	0.210263	0.373582	-0.275751	0.284038	0.0268608	0.90317			-0.230288	0.328679	0.0929122	0.651673	0.32485	0.105401	0.0320607	0.87908	0	1	-0.202326	0.321576	0.797591		-0.0756502	0.223206	0.0160815	0.810412	-0.0526637	0.554931	-0.0174134	0.773346	0.118006
uc001vuf / NM_001143945	0.0171029	0.000226858	0.433225	105.741	53.8208	1.07707	-1.47943	10.9533	10.8243	-0.281507	0.0430487	0.260831	9.4934	11.1293			-0.0667285	0.773818	0.0100125	0.966582	-0.36716	0.147131	-0.107443	0.625578			0.0500626	0.833979	-0.112707	0.583568	0.332941	0.0965157	0.275484	0.182576	0.423109	0.0442603	-0.248572	0.220776	1.59053		0.00260048	0.96665	0.126698	0.0577569	-0.188064	0.0335171	0.0698645	0.247345	0.00590029
uc001vug / NM_001143946	0.370079	4.84785e-15	0.0482045	74.5693	49.1885	1.24332	-0.935783	4.14275	3.20541	0.175194	3.02196e-05	0.55667	3.66482	3.36173			0	1	0.210263	0.373582	-0.365636	0.148945	0.0268608	0.90317			0.0300376	0.899961	0.0504958	0.806478	0.260528	0.19864	0.165845	0.428197	0.224777	0.302473	-0.109834	0.593257	1.34175		-0.00106383	0.986353	0.169081	0.0110724	-0.238777	0.00664097	0.0799959	0.185143	0.0295014
PPP3CB	-0.452413	3.40216e-13	6.80433e-14	25.7309	31.6886	-0.0233595	-0.742389	39.7064	54.3313	-0.572394	0.000156282	4.08418e-05	39.4101	58.8048			0.500464	0.0208539	0.150188	0.527378	-0.124926	0.632844	-0.214886	0.324794			0.150188	0.527378	-0.00767536	0.970316	0.0639183	0.756402	-0.0692669	0.742157	-0.0528886	0.810588	-0.121395	0.554691	0.481946		-0.0354611	0.56846	-0.0828121	0.215943	0.158311	0.0742953	-0.0512902	0.395999	-0.00590029
uc001jue / NM_021132	-1.81008	1	2.06547e-23	106.223	38.2571	-0.443678	-6	2.81759	9.88022	-2.96261	1	1.12943e-07	2.59518	10.4136			0.0834106	0.719253	0.190238	0.421763	-0.0914091	0.727154	-0.376051	0.0769816			0.210263	0.373582	-0.296915	0.140759	-0.0910228	0.658329	0.0360188	0.86428	0.502442	0.0145531	-0.190764	0.350571	2.43446		-0.0913574	0.141043	-0.0676271	0.312537	0.0207387	0.816262	-0.0962132	0.110743	0.045022
uc001juf / NM_001142353	-1.00998	0.993369	0.000335516	112.671	71.1191	0.347841	-6	1.01509	2.04428	-2.04472	0.45027	0.00109874	1.02934	2.38155			-0.166821	0.469834	0.210263	0.373582	-0.211764	0.414536	0	1			0.470589	0.0362542	0.11513	0.575447	0.0942592	0.646943	0.273109	0.18653	0.0793329	0.718983	0.132957	0.517314	3.42272		0.00897992	0.885199	-0.0915877	0.170986	0.122109	0.169721	-0.0580954	0.336258	0.241453
uc001jug / NM_001142354	-1.37365	1.53514e-13	8.1214e-26	65.2005	56.3429	-0.421494	-2.7732	6.93078	17.9594	-1.25797	2.62276e-06	5.00487e-05	9.06572	19.6172			0.350325	0.119494	-0.0500626	0.833979	-0.0137114	0.958346	-0.0402911	0.855169			0.0700877	0.769048	0.0100992	0.960948	0.0173955	0.932783	-0.12943	0.537484	-0.237999	0.274149	-0.0751495	0.715216	1.00022		-0.0503547	0.417874	-0.113622	0.0890644	0.115051	0.195948	-0.0195241	0.746758	-0.0590029
uc001juh / AK301582	0.350984	0.00724381	0.000491955	38.4497	28.7444	0.825939	-0.353241	11.3702	8.91479	0.330021	0.12498	0.00875312	10.9912	9.29459			0.216868	0.345036	-0.0300376	0.899961	0.318408	0.212924	-0.228317	0.294719			-0.230288	0.328679	-0.0925083	0.653094	0.070391	0.732579	-0.052247	0.804111	0	1	-0.202326	0.321576	0.560117		0.0878252	0.157132	0.0746962	0.264524	0.0474235	0.595023	-0.0928712	0.123751	-0.0708034
uc001jui / M29550	0.973495	1	7.14099e-06	57.1604	75.298	1.7167	-0.312611	5.02465	2.55891	1.51784	0.612923	0.00669412	5.28992	2.7759			0.300278	0.185983	0.310388	0.182894	-0.309267	0.227083	-0.120873	0.582743			0.350438	0.129821	0.429012	0.0287454	0.278732	0.167935	0.189989	0.363014	-0.0528886	0.810588	0.0289037	0.888533	3.12649		0.00443264	0.943184	0.0128502	0.847987	0.0300873	0.736014	0.0137724	0.81982	-0.0177009
uc010qkj / AK300701	-0.199768	1	0.0609323	41.6141	31.5308	0.382219	-0.94969	11.2558	12.9274	-0.49923	1	0.000739108	9.79002	14.0396			0.367007	0.101726	-0.0300376	0.899961	-0.00304697	0.99074	0.134304	0.541228			-0.150188	0.527378	-0.156335	0.445668	-0.0756501	0.713397	-0.317044	0.122536	-0.277665	0.19957	0.15608	0.44642	0.710634		0.0382979	0.537909	0.0291571	0.663553	-0.00212518	0.981006	0.130231	0.0305446	0.0295014
IGF2	2.04234	0.140284	0.105868	379.859	76.7922	3.12855	-1.80163	140.494	34.1077	-0.520982	0.26005	0.203879	31.4117	38.3715			0.266914	0.242151	0.0500626	0.833979	-0.0274227	0.916794	-0.201456	0.356649			0.0100125	0.966582	0.178553	0.38282	0.133905	0.514305	0.155554	0.457792	-0.0264443	0.904665	-0.31794	0.113458	1.55794		0.000118204	0.998484	0.00736441	0.912526	0.00282387	0.974763	-0.017941	0.766673	0.165208
uc001lvg / NM_000612	2.35066	1.10033e-12	0.0945864	370.145	118.37	3.65042	-2.40673	21.3936	4.19434	-0.168439	0.00308567	0.530878	4.75682	5.10932			0.250232	0.27395	0.0300376	0.899961	-0.0335167	0.898385	-0.255177	0.239946			-0.0700877	0.769048	0.0416085	0.840061	-0.0651319	0.751918	0.0530386	0.801201	0.0661107	0.764404	-0.398871	0.0435417	2.03769		-0.00774234	0.900933	-0.00931825	0.889452	0.00206697	0.981526	-0.0535593	0.375406	0.118006
uc001lvh / NM_001007139								0	0				0	0		discarded. too few reads
uc001lvj / S51971								0.140442	0.0324638				0.0367724	0.0490328		discarded. too few reads
uc009ydf / NM_001127598								0.0441823	0.0623056				0.0164849	0.100797		discarded. too few reads
PRKAG2	-0.502262	2.0829e-10	5.72104e-11	35.0507	22.866	0.11926	-1.08765	26.858	38.0426	-0.464732	4.33338e-06	4.50671e-07	29.1858	39.3854			0.100093	0.665972	-0.0700877	0.769048	0.190436	0.464096	-0.523785	0.0103111			-0.230288	0.328679	0.0286816	0.889384	-0.0744365	0.717809	-0.242632	0.242559	-0.304109	0.158304	-0.502924	0.00882614	0.375163		-0.133215	0.0314425	-0.109414	0.101633	0.163493	0.0651835	-0.0518179	0.39115	-0.218311
uc003wki / NM_024429	-0.0871821	0.0464218	0.16859	39.6938	40.307	0.599208	-0.661593	20.5219	21.8002	-0.104497	0.364742	0.261227	21.5171	22.5005			0.31696	0.161525	0.350438	0.129821	-0.0533219	0.83894	-0.470063	0.0236134			0.0700877	0.769048	0.160375	0.43385	0.270641	0.181141	0.1512	0.470628	0.145444	0.507869	-0.225449	0.268137	0.733832		-0.0699765	0.259971	-0.0599674	0.370623	0.105881	0.234244	-0.0622659	0.30266	-0.100305
uc003wkj / NM_001040633								0	0.0341124				0	0.0438516		discarded. too few reads
uc003wkk / NM_016203	-1.9052	1	5.87381e-28	99.676	40.3864	-0.619747	-4.66037	3.06251	11.471	-1.76831	1	3.05317e-05	4.0094	11.2765			-0.533828	0.0126854	-0.490614	0.0280674	0.0350401	0.89379	0.188025	0.390257			-0.270338	0.249006	-0.251671	0.214885	-0.284396	0.159104	-0.249757	0.228572	-0.290887	0.178114	-0.109834	0.593257	1.34525		-0.22985	0.000179826	-0.194783	0.00335032	0.24874	0.00463722	-0.0542462	0.369305	-0.519256
uc003wkl / CR933725	-0.3028	1	0.0442451	55.0315	51.0824	0.745075	-1.25288	1.88062	2.31982	-0.199415	0.78638	0.159518	2.0967	2.72408			-0.0333642	0.885839	-0.0500626	0.833979	-0.0990265	0.705335	-0.174595	0.425578			0.0700877	0.769048	-0.206427	0.311654	0.0756501	0.713397	-0.0118743	0.955076	0.18511	0.39778	-0.421994	0.0317631	1.17748		-0.0381797	0.539165	0.103402	0.121973	-0.141543	0.111003	0.108385	0.0722162	-0.112105
uc003wkm / AK074675								0.0149819	0.0817941				0.0439979	0.0970434		discarded. too few reads
uc010lqe / AK307798								0.00740193	0.0439081				0.01087	0.0736075		discarded. too few reads
uc011kvl / AK301123	-1.21013	1	2.97136e-11	81.0834	36.6538	-0.174969	-6	0.695246	1.60851	-1.15834	1	1.93821e-05	0.874506	1.6466		~unreliable	0.0834106	0.719253	-0.150188	0.527378	0.298603	0.244345	-0.268608	0.215238			-0.0901127	0.705566	-0.104223	0.612377	0.039241	0.849056	-0.123097	0.557733	-0.158666	0.469618	-0.364186	0.0673911	1.5267		-0.223225	0.000278011	-0.21909	0.000938555	0.218222	0.0133393	-0.131868	0.0284962	-0.265169
PGM3	0.617077	1.19717e-07	4.11825e-08	37.1554	27.2275	1.13214	0.0480962	28.2729	18.4337	0.516113	0.000774142	0.000251854	27.9426	18.9359			0.0500464	0.82943	0.0100125	0.966582	0.0624629	0.81176	0.0402911	0.855169			0.210263	0.373582	0.0973559	0.636119	0.219264	0.281834	0.0569967	0.786688	-0.251221	0.247564	0.179203	0.381063	0.685996		-0.018558	0.765398	-0.122189	0.0673263	0.158224	0.0744572	-0.0977258	0.10522	-0.0118006
uc003pju / NM_015599	0.524604	0.00544881	2.56436e-06	40.1311	19.9185	1.02328	0.00363078	16.0583	11.163	0.359959	0.793551	0.000643104	15.0797	11.3047			0.133457	0.56413	-0.0500626	0.833979	0.0380871	0.88461	0.161165	0.46256			0.190238	0.421763	0.02343	0.909547	0.208746	0.306128	0.0447266	0.831881	-0.158666	0.469618	0.260133	0.199345	0.560519		0.0067376	0.913735	-0.00586147	0.930327	0.071965	0.419522	0.0483352	0.42381	0.0885043
uc003pjw / NM_001199918	0.399271	7.45275e-19	0.0671975	77.5038	50.2886	1.35016	-1.30604	1.08118	0.819796	0.155613	0.000175212	0.401046	0.977317	0.860936		~unreliable	-0.0500464	0.82943	-0.210263	0.373582	0.240711	0.352027	-0.0402911	0.855169			-0.310388	0.182894	0.0193904	0.925095	-0.206318	0.311913	-0.126264	0.547566	-0.145444	0.507869	-0.190764	0.350571	1.93922		-0.072475	0.243297	-0.13223	0.0475789	0.16337	0.0653891	-0.0859247	0.154549	0.0945167
uc011dyz / NM_001199917								0.107274	0.122575				0.0756441	0.157684		discarded. too few reads
GAPDH	0.645625	2.11817e-07	7.56891e-08	44.3079	13.7439	1.30587	-0.0551861	4100.49	2621.1	0.483271	0.00182626	0.000696413	3526.35	2565.5			0.0333642	0.885839	0.150188	0.527378	0.254422	0.324404	-0.0671519	0.760798			0.170213	0.473089	0.0230261	0.911101	0.238278	0.241114	0.0657046	0.755009	0.290887	0.178114	-0.0982725	0.632929	0.539445		-0.026123	0.67443	-0.0707885	0.290402	0.164629	0.063314	-0.000422142	0.99443	-0.354017
uc001qop / NM_002046	0.654434	1.86285e-06	3.0825e-08	42.8821	13.5921	1.32029	-0.00903079	3146.71	1999.19	0.479109	0.000550127	0.000541013	2722.13	1988.35			0.0667285	0.773818	0.170213	0.473089	0.211764	0.414536	-0.107443	0.625578			0.230288	0.328679	0.0222181	0.914208	0.282778	0.161593	0.114785	0.584823	0.343776	0.108242	-0.132957	0.517314	0.513979		-0.0302601	0.626519	-0.0724418	0.279254	0.190335	0.0313991	-0.0172023	0.77602	-0.348117
GYG2	0.98712	0.000430371	0.000227236	84.3666	50.8968	2.0684	-1.23031	19.9388	10.0588	-0.0871375	0.209935	0.155631	13.6697	10.4786			0.283596	0.21284	0.0700877	0.769048	0.181295	0.4862	-0.174595	0.425578			-0.0901127	0.705566	0.137752	0.502177	0.0699864	0.734061	-0.0581842	0.782348	-0.224777	0.302473	-0.167641	0.413025	1.93744		0.0216312	0.72797	-0.0441865	0.509621	0.151179	0.0884895	-0.0925546	0.125042	-0.165208
uc004cqs / NM_003918								0.247197	0.127453				0.187268	0.155267		discarded. too few reads	0.144338	0.757509	-0.392792	0.441113	0.392792	0.441113	-0.732467	0.0387796					-0.547723	0.12687	0.0931695	0.811564	-0.61859	0.10206	-0.436436	0.279658	-0.724569	0.0272387	4.01743
uc004cqt / NM_001079855	0.309124	0.359121	0.145398	141.235	95.7203	2.2657	-6	1.90653	1.53882	-0.648418	0.694236	0.233497	1.04574	1.59033		~unreliable	-0.048795	0.852466	0.190131	0.48062	0.137822	0.653427	0.214087	0.378805			0.532291	0.0337934	0.43167	0.0448514	0.058234	0.796858	0.338328	0.133582	0.136237	0.57812	0.209134	0.350276	4.97723		-0.0727654	0.241409	-0.0543136	0.417501	0.128441	0.14849	-0.168466	0.00501365	-0.243651
uc004cqu / NM_001184702	1.36771	1	0.00104552	104.406	118.204	2.77508	-6	3.62853	1.40608	2.19077	1	0.0425083	3.05154	1.28317			0.179284	0.462698	-0.083676	0.741324	0.146888	0.6014	-0.270148	0.236276			-0.360598	0.141549	-0.0562126	0.794178	-0.0658632	0.75978	-0.02485	0.910389	0.0787296	0.734444	-0.36418	0.0802012	5.82565		0.00632092	0.919052	-0.0622437	0.352704	0.178619	0.0436666	-0.0945425	0.117105	-0.189439
uc004cqv / NM_001184704								0.157542	0.0425127				0.0343873	0.0987799		discarded. too few reads
uc004cqw / U94364	0.957257	0.326924	0.000697792	80.2879	75.7514	2.07871	-2.05084	7.30881	3.76429	-0.47415	0.445386	0.170693	5.80321	4.21605			0.417053	0.0599857	-0.0100125	0.966582	0.258992	0.315486	-0.228317	0.294719			-0.210263	0.373582	0.0339332	0.869288	-0.00445001	0.982787	-0.140117	0.504117	-0.251221	0.247564	-0.179203	0.381063	3.65558		0.0450398	0.468749	-0.0388557	0.562044	0.132258	0.136699	-0.109662	0.0689018	0.0118034
uc004cqx / NM_001184703								0.129047	0.145796				0.0398978	0.103486		discarded. too few reads
uc010ndc / U94361	1.07468	9.04635e-07	0.000699619	103.326	53.5298	2.33668	-1.13942	5.55592	2.63782	0.0313441	0.0127957	0.196183	3.04253	2.56258			0.0333642	0.885839	-0.0300376	0.899961	0.161489	0.53578	-0.228317	0.294719			-0.0300376	0.899961	0.227837	0.262965	0.1424	0.48772	-0.00158324	0.994007	-0.383442	0.0708981	-0.167641	0.413025	1.70164		0.0410166	0.50942	0.00390765	0.953519	0.0755749	0.396517	0.0140362	0.816429	-0.153407
G6PD	0.549627	6.90188e-07	2.65032e-07	39.6765	15.3943	1.07792	-0.101805	57.5413	39.312	0.621787	0.000211125	5.74261e-05	58.6085	37.7133			-0.250232	0.27395	0.130163	0.584406	-0.0533219	0.83894	-0.0537215	0.807659			0.0700877	0.769048	0.176533	0.388313	0.117318	0.568159	0.169803	0.417098	0.0264443	0.904665	-0.0289037	0.888533	0.625226		0.0102837	0.868672	0.0545568	0.415416	-0.104541	0.240247	0.0123476	0.838188	0.224211
uc004flx / NM_000402	0.577398	2.95715e-06	3.94453e-06	46.0852	25.514	1.10198	-0.109994	28.2135	18.9079	0.810219	0.0254636	0.000330996	28.4302	17.7673			-0.333642	0.139393	0.0700877	0.769048	-0.106644	0.683731	-0.147734	0.501136			0.130163	0.584406	0.231069	0.256069	-0.0408591	0.842906	0.276276	0.181271	0.158666	0.469618	-0.260133	0.199345	1.07954		-0.00271868	0.965135	0.0145785	0.827841	-0.0904511	0.309924	-0.0389426	0.5194	0.21241
uc004fly / NM_001042351	0.522124	3.46434e-07	6.46427e-06	42.187	21.1766	1.24874	-0.147885	29.4213	20.4874	0.539542	0.000656357	0.000182274	29.8856	20.0233			-0.100093	0.665972	-0.0300376	0.899961	0.20567	0.428401	-0.214886	0.324794			-0.310388	0.182894	-0.0165626	0.935995	-0.0206318	0.920314	-0.173761	0.406159	-0.0661107	0.764404	-0.109834	0.593257	0.593523		0.0351064	0.572337	0.0652277	0.330055	-0.103348	0.245688	0.0535065	0.375878	0.230111
CALM3	-0.446566	2.60131e-12	5.82693e-13	28.2997	20.0928	0.000203276	-0.911943	348.414	474.816	-0.479657	8.29259e-05	1.96811e-05	326.071	451.669			0.0500464	0.82943	0.170213	0.473089	-0.187389	0.471408	-0.0268608	0.90317			0.210263	0.373582	-0.103011	0.61654	0.0732228	0.72223	0.0478931	0.820163	0.224777	0.302473	0.00578073	0.977641	0.523748		-0.0699765	0.259971	-0.136016	0.0415137	0.097438	0.273877	-0.0545618	0.366522	0.253712
uc002pew / NM_005184	-0.447067	1.83702e-08	5.4526e-13	28.29	20.0928	0.000203276	-0.911943	348.293	474.816	-0.480728	0.0459715	1.95624e-05	325.842	451.669			0.0500464	0.82943	0.170213	0.473089	-0.187389	0.471408	-0.0268608	0.90317			0.210263	0.373582	-0.103011	0.61654	0.0732228	0.72223	0.0478931	0.820163	0.224777	0.302473	0.00578073	0.977641	0.524434		-0.0702129	0.25836	-0.136016	0.0415137	0.0979329	0.271436	-0.0547729	0.364668	0.253712
uc010ekp / AK310762								0	0				0	0		discarded. too few reads
uc010xyc / AK295927								0	0				0	0		discarded. too few reads
PDE3B	-0.533517	1.82224e-07	6.41429e-08	45.7347	37.5326	0.0724636	-1.4606	25.3671	36.7177	-0.712607	0.0030586	0.00124791	24.0478	39.2415			0.0166821	0.942784	-0.210263	0.373582	0.411341	0.100926	-0.120873	0.582743			0.0500626	0.833979	-0.216122	0.288959	-0.171932	0.400993	-0.148825	0.477706	-0.0132221	0.952253	-0.0289037	0.888533	0.772148		0.0218676	0.725117	-0.0918297	0.169853	0.0647743	0.467586	-0.0473854	0.432985	0
uc001mlm / AB209326								0.0554666	0.074934				0.0526959	0.110792		discarded. too few reads
uc001mln / NM_000922	-0.668945	1.30372e-07	9.97635e-10	52.7005	37.8044	0.0311296	-1.72739	22.2237	35.3337	-0.8113	6.93947e-06	0.00100441	21.89	37.64			-0.0166821	0.942784	-0.330413	0.154783	0.501226	0.0403976	-0.120873	0.582743			-0.130163	0.584406	-0.2444	0.228875	-0.279946	0.166014	-0.260839	0.207899	-0.118999	0.588644	-0.0635881	0.757624	0.916652		-0.00638299	0.918259	-0.0716903	0.284285	0.0976709	0.272727	-0.0557227	0.356398	-0.0472023
uc010rcr / BC144248	1.40153	2.55324e-08	0.025687	148.594	177.703	3.17028	-6	2.19129	0.829465	1.89742	8.9304e-05	0.374242	1.81055	0.929411		~unreliable	0.440959	0.099916	0.12943	0.659217	-0.329493	0.295626	0.120281	0.645636			0.0939336	0.729326	0.0817605	0.74706	0.382697	0.117011	0.235607	0.362639	-0.196039	0.466825	0.454311	0.0582238	4.81939		0.0518856	0.403843	0.0182672	0.785234	-0.0715191	0.422416	0.0547841	0.364569	0.209207
SLC2A8	0.763119	5.38592e-05	2.57088e-05	63.691	23.7054	1.61748	-0.373753	40.0332	23.5884	0.600653	0.011177	0.00566302	36.782	24.8578			-0.0166821	0.942784	0.130163	0.584406	0.246804	0.33959	-0.241747	0.266436			-0.0700877	0.769048	0.0335292	0.870831	-0.0675592	0.742973	-0.0724334	0.730788	0.304109	0.158304	-0.213887	0.294095	0.775907		0.0216312	0.72797	0.0222435	0.740013	0.00788936	0.929572	-0.0969871	0.10789	-0.0767037
uc004bqu / NM_014580	0.718889	4.74314e-05	5.53594e-05	64.2606	23.4092	1.55022	-0.404353	35.8417	21.7762	0.59029	0.00835171	0.00782707	33.2184	22.8159			0	1	0.110138	0.643904	0.307744	0.2295	-0.295468	0.171066			-0.0901127	0.705566	0.0319133	0.877008	-0.122577	0.550813	-0.102515	0.625818	0.277665	0.19957	-0.248572	0.220776	0.796845		0.0166667	0.788711	0.01022	0.878832	0.034818	0.696407	-0.10849	0.0719375	-0.0885043
uc010mxj / NM_001271711	0.665007	8.06157e-05	0.00336606	79.5119	60.9009	1.82396	-0.780603	2.28512	1.4412	0.961027	0.077389	0.116195	2.06586	1.64111			0.116775	0.614197	-0.0700877	0.769048	0.396106	0.115494	-0.456633	0.0285015			-0.270338	0.249006	-0.202387	0.321426	0.0894047	0.664051	-0.0882658	0.67481	0.158666	0.469618	-0.271694	0.179382	2.73482		0.0334536	0.590566	0.0281077	0.67496	-0.0221258	0.804212	-0.0389457	0.519366	-0.0944046
NR1D1	0.820205	0.000153583	7.78156e-05	63.1639	76.3926	1.84539	0.257511	30.4805	17.263	0.78584	0.103139	0.0690347	27.1393	17.3891			0.0834106	0.719253	0.190238	0.421763	-0.0487515	0.852597	-0.134304	0.541228			0.530664	0.0160741	0.244804	0.228083	0.352764	0.0771254	0.507825	0.00955493	0.264443	0.222711	-0.144518	0.481202	1.10895		0.16513	0.00751015	0.217626	0.00101738	-0.26492	0.00251104	0.140468	0.0195633	0.0590029
uc002htz / NM_021724	0.823754	1	8.22894e-05	63.582	77.1557	1.84508	0.252456	30.3027	17.1201	0.802505	1	0.0646382	27.03	17.1441			0.0834106	0.719253	0.150188	0.527378	0.00304697	0.99074	-0.161165	0.46256			0.490614	0.0280674	0.197539	0.333396	0.335773	0.0935424	0.479327	0.0153329	0.277665	0.19957	-0.15608	0.44642	1.11299		0.161939	0.0087681	0.217626	0.00101738	-0.261805	0.00283418	0.137829	0.0220015	0.0649031
uc010cwq / AK315270								0.0450525	0.0521964				0.00321684	0.0869653		discarded. too few reads
uc010cwr / AY429554								0	0				0	0		discarded. too few reads
AAAS	0.487255	7.17961e-10	2.12516e-10	26.7701	12.1375	0.877496	0.107542	46.7254	33.333	0.436384	5.89254e-06	6.75678e-07	45.4379	33.9459			-0.0166821	0.942784	0.250313	0.28714	-0.149301	0.567378	-0.0134304	0.951502			0.290363	0.214273	0.0246419	0.904889	0.0161818	0.937463	0.199884	0.338078	0.290887	0.178114	0.121395	0.554691	0.332		0.0860522	0.165712	0.100697	0.1321	-0.101747	0.253119	0.0335603	0.578778	0.0590029
uc001scr / NM_015665	0.487504	1	3.57268e-10	27.2453	12.7055	0.878846	0.0953934	45.4925	32.4479	0.443894	1	1.03329e-06	44.0622	32.8103			-0.0667285	0.773818	0.130163	0.584406	-0.0106644	0.967597	-0.0134304	0.951502			0.130163	0.584406	-0.0444363	0.829343	-0.0558273	0.786487	0.0783705	0.709621	0.343776	0.108242	0.086711	0.673616	0.348757		0.0869978	0.161093	0.0972403	0.145966	-0.0898689	0.313061	0.0235344	0.697082	0.0531026
uc001scs / NM_001173466	0.436889	0.000428079	0.120926	86.6013	85.8935	1.69675	-6	1.14156	0.843301	0.48214	7.09704e-07	0.450243	1.26565	1.10004		~unreliable	0.0620174	0.800873	0.22712	0.364757	0.0321317	0.909493	-0.15891	0.49144			0.489383	0.0392779	0.201763	0.344435	0.250884	0.237011	0.272443	0.208506	-0.15891	0.49144	-0.0331073	0.877945	2.56941		-0.0678604	0.274694	-0.0251652	0.707337	-0.0188533	0.83271	0.0382138	0.527253	0.180945
SORT1	-0.534791	3.54442e-10	1.01134e-10	37.7295	27.6027	0.0594402	-1.15299	139.115	201.541	-0.43478	0.00627888	0.00286317	133.125	175.523			-0.350325	0.119494	-0.310388	0.182894	0.17063	0.512617	-0.255177	0.239946			0.0500626	0.833979	-0.116342	0.571405	-0.0679637	0.741486	0.184844	0.376395	0.18511	0.39778	-0.0751495	0.715216	0.677019		0.0354611	0.56846	-0.00450882	0.946378	0.00535662	0.952148	-0.161575	0.00714958	0.0767037
uc001dxm / NM_002959	-0.598133	3.07122e-06	2.04806e-11	41.3229	27.6808	0.111326	-1.3182	100.576	152.247	-0.441069	0.0446965	0.00271267	98.396	131.66			-0.350325	0.119494	-0.250313	0.28714	0.243757	0.345776	-0.282038	0.19229			0.150188	0.527378	-0.096144	0.640347	-0.135927	0.507912	0.152783	0.465939	0.171888	0.4329	-0.086711	0.673616	0.67024		0.0459812	0.459498	-0.0148791	0.824348	0.0403202	0.651356	-0.181838	0.00242518	0.106205
uc009wfb / AK310147								0	0				0	0		discarded. too few reads
uc010ovi / NM_001205228	-0.360131	0.994871	0.000346172	44.2824	34.2982	0.34203	-1.07431	38.2439	49.0876	-0.448359	0.926744	0.0265493	33.9989	42.6027			-0.250232	0.27395	-0.310388	0.182894	-0.0883621	0.735939	-0.147734	0.501136			-0.210263	0.373582	-0.114726	0.576797	0.0679637	0.741486	0.159512	0.446285	0.18511	0.39778	-0.0289037	0.888533	0.903254		-0.0219859	0.723691	0.00631236	0.924983	-0.0459098	0.606842	-0.0448526	0.458003	-0.0944046
CLTCL1	0.815946	0.00153597	0.00087243	80.0609	47.9473	1.93376	-0.961802	3.44835	1.95879	0.732669	0.0049408	0.00219834	3.77655	2.13554			0.116775	0.614197	-0.250313	0.28714	0.132543	0.612077	-0.33576	0.117274			-0.150188	0.527378	-0.430224	0.0282486	-0.137546	0.502826	-0.139721	0.505335	-0.0661107	0.764404	-0.31794	0.113458	1.63073		-0.00236407	0.96968	-0.0369724	0.581164	-0.0566229	0.525532	0.106802	0.0765037	-0.0590029
uc002zpd / AY927417								0.00399117	0.000476901				0.00334167	0.00319152		discarded. too few reads
uc002zpe / AY927416								0.0651788	0.0291956				0.0624446	0.0323483		discarded. too few reads
uc010grm / AY927418								0.00250217	0.0024476				0.00232921	0.00452597		discarded. too few reads
uc011agt / AK295264	1.09375	2.4898e-07	0.00432026	122.297	63.4429	2.34276	-2.33257	1.0874	0.509492	1.339	1.39868e-05	0.00204546	1.0963	0.504731		~unreliable	-0.227245	0.335288	-0.414614	0.0775625	0.301039	0.25721	0.178131	0.439803			-0.305505	0.203396	-0.476301	0.0186272	-0.487532	0.0156685	-0.402479	0.0569096	-0.230222	0.302666	0.180712	0.398091	2.41072		-0.0674552	0.277577	-0.0559214	0.403829	-0.00363986	0.967474	0.117821	0.0505446	-0.0856049
uc011agu / AK294147	0.977982	1	0.0382575	110.778	127.7	3.31073	-6	0.294874	0.149704	0.503575	1	0.47417	0.217261	0.183143		~unreliable	0.569803	0.0855044	0.410792	0.272071	-0.412393	0.309959	-0.774597	0.00512107			0.247436	0.554646	0.0322235	0.92081	0.243184	0.446287	-0.0841452	0.805702	-0.213201	0.55425	-0.752618	0.00473274	2.97248		0.131499	0.0337151	0.0567997	0.396474	-0.0867721	0.330095	0.0525114	0.384833	0.0178271
uc011agw / BC143977								0.0103074	0.0229267				0	0.0506252		discarded. too few reads
ARNT	-0.486317	4.95024e-12	1.14845e-12	27.7567	12.1389	-0.121573	-0.877342	47.1898	66.1065	-0.346713	0.000853921	0.000286784	49.2195	64.1877			-0.133457	0.56413	-0.130163	0.584406	0.0487515	0.852597	-0.161165	0.46256			0.0500626	0.833979	-0.151083	0.461284	-0.341841	0.0874031	-0.00395811	0.985019	0.158666	0.469618	-0.260133	0.199345	0.324699		-0.0375887	0.545469	0.0225441	0.736629	0.0243377	0.785093	-0.0421086	0.485993	0.0354017
uc001evr / NM_001668	-0.658317	0.117854	5.49133e-12	48.0069	22.7165	-0.016238	-1.56931	22.6186	35.6976	-0.502763	0.308564	0.000331945	26.2661	36.423			-0.300278	0.185983	-0.430539	0.0580954	0.204147	0.431905	0.0134304	0.951502			-0.170213	0.473089	-0.229453	0.259502	-0.394837	0.0459107	-0.181281	0.385822	-0.171888	0.4329	-0.190764	0.350571	0.579701		-0.0107566	0.862692	-0.00518515	0.938349	0.0168122	0.850598	-0.0286002	0.636154	0.424821
uc001evs / NM_178427	-0.399789	9.75013e-22	0.000871166	43.7383	37.0176	0.276474	-1.24053	14.743	19.4507	-0.237295	0.000108454	0.404592	15.2423	16.5169			-0.200185	0.384274	0.310388	0.182894	-0.594159	0.0119008	-0.107443	0.625578			0.350438	0.129821	0.447999	0.0217234	0.313928	0.11834	0.56403	0.00331792	0.264443	0.222711	-0.0520266	0.800725	0.654415		-0.0238771	0.701016	0.0138271	0.836587	0.0259679	0.771081	-0.0830564	0.168836	-0.348117
uc009wmb / AL834279	-1.30889	0.00345139	0.000314445	139.317	81.7349	0.0915911	-6	0.638033	1.58073	-2.02882	0.609593	0.0746083	0.53765	1.26046			0.392232	0.165407	0.579066	0.038103	-0.399438	0.198306	-0.379628	0.146977			0.0445435	0.885113	0.00980732	0.968215	-0.0341993	0.889457	0.072336	0.775463	0.216506	0.403914	-0.413449	0.0784841	5.23518		-0.0613074	0.323826	0.026193	0.695965	0.147599	0.0963865	-0.0648841	0.282744	-0.366445
uc009wmc / AB385121								0	0				0	0		discarded. too few reads
uc009wmd / NM_001197325								0.52743	1.60064				0.828635	1.27627		discarded. too few reads	-0.358569	0.278873	-0.0379869	0.917024	0.0458735	0.906711	0.253546	0.40324			0.193649	0.568322	-0.0363447	0.897681	-0.32953	0.23037	0.200744	0.491363	0.407543	0.148063	0.154303	0.582954	5.82538
uc009wme / BC060838								0.0197675	0.0221618				0	0.0330252		discarded. too few reads
uc010pck / AK304772	0.349843	1	0.0282989	67.0736	52.0012	1.29194	-1.09174	7.66206	6.01219	-0.146511	1	0.878658	6.3008	6.52759			0.55051	0.00970958	0.0300376	0.899961	0.00457045	0.98611	0.34919	0.102438			-0.370463	0.107857	0.119574	0.560689	0.0449046	0.827571	-0.202655	0.331284	-0.224777	0.302473	0.225449	0.268137	2.58607		0.0761231	0.220318	0.131958	0.0480411	0.0278603	0.75491	0.150388	0.0123725	-0.165208
uc010pcl / AK304772								0.0182269	0.0376043				0.0432744	0.0471175		discarded. too few reads
MLYCD	-0.436647	1.63787e-09	5.02281e-10	28.3899	13.337	-0.0128762	-0.947202	18.1394	24.5508	-0.537545	2.31659e-05	3.8301e-06	17.5174	24.4353			0.100093	0.665972	-0.170213	0.473089	0.358019	0.158245	-0.188025	0.390257			-0.130163	0.584406	0.412853	0.0360682	-0.0922365	0.65405	-0.0399769	0.849523	-0.330554	0.123426	-0.0982725	0.632929	0.437006		0.0367613	0.554356	-0.0324635	0.628124	0.0621833	0.485616	-0.0679648	0.260465	-0.153407
uc002fgz / NM_012213	-0.436647	8.88593e-05	5.02281e-10	28.3899	13.337	-0.0128762	-0.947202	18.1394	24.5508	-0.537545	0.000895806	3.8301e-06	17.5174	24.4353			0.100093	0.665972	-0.170213	0.473089	0.358019	0.158245	-0.188025	0.390257			-0.130163	0.584406	0.412853	0.0360682	-0.0922365	0.65405	-0.0399769	0.849523	-0.330554	0.123426	-0.0982725	0.632929	0.437006		0.0367613	0.554356	-0.0324635	0.628124	0.0621833	0.485616	-0.0679648	0.260465	-0.153407
PPARA	-0.533477	1.2347e-09	3.72055e-10	37.6052	26.2215	0.00297634	-1.16547	60.9276	88.1875	-0.411478	0.00223856	0.000877516	58.0707	79.8604			-0.150139	0.515956	-0.0100125	0.966582	-0.175201	0.501214	-0.0134304	0.951502			-0.0300376	0.899961	-0.308226	0.12554	-0.130264	0.52591	-0.00514554	0.980525	0.489219	0.0178295	0.0289037	0.888533	0.627407		-0.0585107	0.346428	-0.0805577	0.228747	0.0560989	0.529378	-0.0926601	0.124611	-0.0944046
uc003bgw / NM_005036								1.24928	2.74654				0.798822	2.80851		discarded. too few reads	0.0412393	0.89359	0.5182	0.0843621	-0.273861	0.475797	-0.25064	0.387427			0.418121	0.176179	0.224071	0.387275	0.0900563	0.731051	0.416871	0.108197	0.47842	0.0835387	-0.254762	0.323734	6.44577
uc003bgx / NM_001001928	-0.577512	1	0.0144416	88.5163	58.5004	0.614254	-6	7.39849	11.0406	-0.513719	1	0.161777	8.63501	10.9532			-0.250232	0.27395	-0.490614	0.0280674	0.153872	0.555435	-0.241747	0.266436			-0.250313	0.28714	-0.272273	0.178421	-0.299364	0.137357	-0.193551	0.353916	-0.251221	0.247564	-0.225449	0.268137	3.36542		-0.0731171	0.239136	-0.0914415	0.171673	0.0120165	0.89291	-0.0827049	0.170653	0.0649802
uc003bgy / AY258329								0.0144432	0.0235441				0.0121883	0.0173048		discarded. too few reads
uc003bgz / AY258331								0.0741934	0.10768				0.0709188	0.091334		discarded. too few reads
uc003bha / BC000052	0.394074	8.41075e-06	0.0200049	52.5318	34.7205	1.20695	-0.362893	1.04717	0.796875	0.528485	0.00299809	0.0182495	1.17285	0.87667		~unreliable	-0.150139	0.515956	-0.150188	0.527378	0.126449	0.62867	0.308899	0.151525			-0.150188	0.527378	-0.165626	0.418743	-0.177191	0.386519	-0.0886616	0.673431	0.224777	0.302473	0.144518	0.481202	0.724517		-0.00602838	0.922786	-0.0835636	0.211791	0.0625327	0.483164	-0.0384149	0.52508	-0.0354017
uc003bhb / S74349	-0.687431	1	1.09063e-06	61.7447	40.8912	0.186934	-2.17939	18.7664	30.2217	-0.273725	1	0.0709226	20.0937	25.3753			-0.0333642	0.885839	0.110138	0.643904	-0.127973	0.624505	-0.0268608	0.90317			0.170213	0.473089	-0.229453	0.259502	-0.00930456	0.964018	0.0237486	0.910285	0.528886	0.00946537	0.00578073	0.977641	1.05302		-0.0230497	0.710905	-0.0103703	0.877064	0.0313537	0.725339	-0.113345	0.0600333	-0.230111
uc010hab / AK289821	-0.373509	1	0.0818806	70.1548	55.0067	0.687582	-1.97924	5.5686	7.21412	0.0725316	1	0.0890839	4.89437	6.41571			-0.0166821	0.942784	0.0700877	0.769048	0.0655098	0.802744	-0.0268608	0.90317			-0.0500626	0.833979	-0.0436284	0.832402	-0.0801001	0.697298	0.0755999	0.719474	0.55533	0.00594477	-0.0635881	0.757624	2.86938		0.0216905	0.727255	0.0500484	0.455056	-0.162795	0.0663561	0.0230596	0.702901	0.141607
uc010hac / EU395809	-0.493788	1	1.23978e-05	48.4994	39.6252	0.141201	-1.58863	24.5992	34.6391	-0.499134	1	0.00569797	20.7864	31.8764			-0.133457	0.56413	-0.0300376	0.899961	-0.129496	0.620352	0.255177	0.239946			-0.0700877	0.769048	-0.301359	0.134629	-0.20915	0.30517	-0.0403727	0.84805	0.396664	0.0609348	0.271694	0.179382	1.25273		-0.0697401	0.261588	-0.0862688	0.197318	0.0977291	0.27244	0.00358821	0.95268	-0.230111
NUP133	0.456097	3.91139e-09	1.20992e-09	26.9935	12.7331	0.796956	0.0497298	57.4106	41.8498	0.506535	3.74302e-05	7.18659e-06	57.1783	41.9518			0.0333642	0.885839	-0.0100125	0.966582	0.0761742	0.771378	-0.429772	0.0406831			-0.0300376	0.899961	-0.0763496	0.710858	-0.206318	0.311913	0	1	0.171888	0.4329	-0.306379	0.127939	0.333966		0.104847	0.0909555	0.147439	0.0270109	-0.0698689	0.433228	-0.0558283	0.355486	0.0354017
uc001htn / NM_018230	0.456097	0.225552	1.20992e-09	26.9935	12.7331	0.796956	0.0497298	57.4106	41.8498	0.506535	0.102761	7.18659e-06	57.1783	41.9518			0.0333642	0.885839	-0.0100125	0.966582	0.0761742	0.771378	-0.429772	0.0406831			-0.0300376	0.899961	-0.0763496	0.710858	-0.206318	0.311913	0	1	0.171888	0.4329	-0.306379	0.127939	0.333966		0.104847	0.0909555	0.147439	0.0270109	-0.0698689	0.433228	-0.0558283	0.355486	0.0354017
TPR	0.520134	7.75868e-10	2.31726e-10	29.1589	20.595	0.942082	0.0415053	134.238	93.605	0.453831	0.0147899	0.00776963	116.819	93.6366			-0.283596	0.21284	-0.0100125	0.966582	-0.137114	0.599749	-0.147734	0.501136			-0.0100125	0.966582	-0.203195	0.319456	-0.120959	0.556124	0.135763	0.517587	0.568552	0.00464413	-0.225449	0.268137	0.575502		-0.00106383	0.986353	0.0967894	0.147854	-0.155109	0.0804225	0.014775	0.806952	-0.194709
uc001grv / NM_003292	0.520221	3.38085e-19	2.08317e-10	29.073	20.5554	0.941528	0.0416747	133.926	93.382	0.454665	0.00192824	0.00754853	116.592	93.3716			-0.283596	0.21284	-0.0100125	0.966582	-0.137114	0.599749	-0.147734	0.501136			-0.0100125	0.966582	-0.203195	0.319456	-0.120959	0.556124	0.135763	0.517587	0.568552	0.00464413	-0.225449	0.268137	0.574383		-0.00130024	0.983321	0.0967894	0.147854	-0.154119	0.0823964	0.0143528	0.812364	-0.194709
uc010pop / AK309473								0.283081	0.203256				0.207828	0.21777		discarded. too few reads			0	1	-0.308607	0.551786	-0.632456	0.127464			0.316228	0.48959	-0.555198	0.0957104	0.440386	0.202751	0.253568	0.510319	0.629941	0.0941328	-0.426401	0.219138	1.86236
CREBL2	-0.464119	1.84473e-11	4.57492e-12	28.3929	11.939	-0.0568486	-0.962668	51.7595	71.401	-0.359215	0.000127234	3.18932e-05	54.4075	68.2085			0.400371	0.0721012	-0.0100125	0.966582	0.173677	0.505002	0.308899	0.151525			-0.150188	0.527378	-0.0993757	0.629098	-0.145232	0.479015	-0.314274	0.12602	-0.449553	0.0313852	0.121395	0.554691	0.349534		0.0658394	0.289276	0.0380244	0.570446	0.0292285	0.743283	0.0717641	0.234693	-0.177009
uc001rap / NM_001310	-0.53262	9.56527e-19	3.20843e-14	30.599	11.835	-0.139423	-1.10653	46.7884	67.682	-0.35727	0.0070723	3.48799e-05	51.4924	64.7637			0.383689	0.0859702	0.0300376	0.899961	0.0959795	0.714038	0.295468	0.171066			-0.0901127	0.705566	-0.09574	0.641758	-0.140782	0.492729	-0.252131	0.224031	-0.343776	0.108242	0.0982725	0.632929	0.357262		0.053428	0.389995	0.0288565	0.666813	0.0222125	0.803461	0.0661707	0.273288	-0.106205
uc009zhv / AK307202	0.442276	0.00287456	0.119249	99.7259	91.134	2.04066	-1.66872	4.33659	3.19161	-0.429815	0.0271097	0.503576	2.81321	3.03373			0.166821	0.469834	-0.250313	0.28714	0.380871	0.131483	0.0805823	0.714736			-0.370463	0.107857	-0.0622108	0.762724	0.0618955	0.763893	-0.284984	0.167341	-0.423109	0.0442603	0.0173422	0.932989	2.48697		0.0435102	0.483998	0.0455576	0.496561	0.0522267	0.558224	0.0069671	0.908269	-0.274934
EIF2B3	0.625939	2.91223e-07	1.0717e-07	34.9447	30.994	1.1903	0.0840963	23.087	14.9603	0.351814	0.0331639	0.0197215	21.8558	16.3955			0.283596	0.21284	0.130163	0.584406	0.202623	0.435423	-0.295468	0.171066			-0.0700877	0.769048	0.00323173	0.987499	0.159391	0.436711	-0.0692669	0.742157	-0.0132221	0.952253	-0.0520266	0.800725	0.641348		0.104137	0.0931751	0.0100697	0.8806	0.0437554	0.623841	-0.0385204	0.523941	0.218311
uc001cmt / NM_020365	0.520604	0.0276705	1.44708e-05	36.0614	32.3098	1.08544	-0.0167914	18.6273	12.9847	0.176465	0.444805	0.255768	16.8178	14.2224			0.216868	0.345036	0.130163	0.584406	0.202623	0.435423	-0.214886	0.324794			-0.0700877	0.769048	-0.071906	0.727037	0.112464	0.584384	-0.134971	0.520055	-0.0132221	0.952253	0.0520266	0.800725	0.676976		0.111584	0.0719131	0.00330647	0.960664	0.044687	0.616465	-0.0398924	0.509256	0.230111
uc001cmu / NM_001261418	0.735803	0.00274332	0.00324856	66.5679	64.7052	1.55977	-0.911211	0.711655	0.427337	0.805449	0.00677194	0.0254591	0.738064	0.488629		~unreliable	-0.249871	0.317317	-0.368932	0.14504	0.0976238	0.739879	-0.212398	0.368637			-0.537917	0.0212996	0.00328894	0.98841	-0.141008	0.531367	-0.249134	0.276131	-0.584094	0.00684709	-0.112611	0.617814	1.69188		-0.0213392	0.731501	-0.0979416	0.143067	0.115429	0.194474	-0.0340927	0.572765	-0.129837
uc001cmw / NM_001166588	1.22252	2.81099e-08	1.20087e-09	49.8463	42.7449	2.00337	0.472324	3.63229	1.55656	1.34211	2.53431e-05	5.41574e-08	4.02997	1.69762			0.633921	0.00203025	0.410513	0.072197	-0.152348	0.559404	-0.36262	0.0890325			0.230288	0.328679	0.278737	0.167928	0.270237	0.181819	0.104494	0.619128	0.0661107	0.764404	-0.132957	0.517314	1.00353		0.103664	0.0946787	0.0922806	0.167758	-0.0397671	0.655832	0.012031	0.842282	0.247812
GPC3	-0.87391	0.76596	0.70579	272.885	59.5133	0.749562	-3.1067	3.17179	5.8127	-1.33539	0.0330785	0.0194943	2.84956	5.74075			0.23355	0.308249	-0.410513	0.072197	0.530173	0.0285841	-0.0134304	0.951502			-0.510639	0.0214104	-0.296915	0.140759	-0.110036	0.592572	-0.463494	0.0196196	-0.251221	0.247564	-0.0982725	0.632929	1.8749		0.0773051	0.213216	0.0193879	0.772408	-0.0332751	0.709242	0.0241676	0.689349	0.194709
uc004exe / NM_004484	-1.46127	8.89989e-05	0.989833	323.688	59.7564	0.639382	-6	1.43327	3.94651	-2.59027	0.000930942	0.00230324	1.1931	3.72571			0.200185	0.384274	-0.390488	0.0887139	0.517985	0.0331799	-0.0268608	0.90317			-0.310388	0.182894	-0.285604	0.157263	-0.0695819	0.735544	-0.407685	0.0430812	-0.277665	0.19957	-0.0751495	0.715216	2.74537		0.105013	0.0904415	0.0375475	0.575293	-0.0550602	0.537042	-0.00299869	0.960448	0.203054
uc010nrn / NM_001164617								0	0				0	0		discarded. too few reads
uc010nro / NM_001164619								0.00921823	0				0.0095522	0		discarded. too few reads
uc010nrp / AK310689								0	0				0	0		discarded. too few reads
uc011mvh / NM_001164618								0.0200534	0				0	0		discarded. too few reads
VCAM1	-0.758426	0.00233075	0.00136116	91.6997	38.2359	0.428249	-2.64973	15.5409	26.2896	-0.734887	0.00961978	0.00477141	18.4933	26.1535			0.250232	0.27395	0.0100125	0.966582	-0.47228	0.0555905	0.201456	0.356649			-0.150188	0.527378	0.172898	0.398313	0.0388364	0.850595	0.0273109	0.896893	-0.489219	0.0178295	0.0289037	0.888533	1.0022		-0.0251773	0.685577	-0.0963386	0.149759	0.0613973	0.491159	-0.0429529	0.477284	0.0944046
uc001dti / NM_001078	-0.824784	4.8952e-12	0.000838201	97.6359	39.194	0.426193	-2.92278	14.3105	25.3478	-0.778278	0.000153912	0.00396838	17.4633	25.0673			0.100093	0.665972	-0.0300376	0.899961	-0.514938	0.0344125	0.161165	0.46256			-0.130163	0.584406	0.132097	0.520051	0.0602773	0.7699	0.0977653	0.641991	-0.304109	0.158304	-0.00578073	0.977641	1.13301		-0.0238771	0.701015	-0.0873209	0.191889	0.0409315	0.646423	-0.0662236	0.272904	0.0944046
uc001dtj / NM_080682	-0.484738	2.03699e-12	0.547716	151.822	113.423	1.87445	-6	0.430537	0.602465	-1.69092	8.85995e-06	0.250434	0.43117	0.687234		~unreliable	0.281801	0.290334	0	1	0.00672475	0.982605	-0.318502	0.197697			-0.210819	0.416673	0.343927	0.137601	0.00177183	0.994085	-0.116944	0.633518	-0.458171	0.048521	-0.350438	0.129821	4.09923		-0.0467355	0.452158	-0.145069	0.0295975	0.109823	0.217182	0.0609606	0.312929	0.155652
uc010ouj / NM_001199834								0.46878	0.196554				0.356259	0.249581		discarded. too few reads	0.519615	0.151641	0.0824786	0.846053	0.392792	0.441113	0.341882	0.333587			-0.10351	0.791005	-0.0928414	0.786005	-0.01066	0.975184	-0.365411	0.299116	-0.731126	0.0162824	0.387298	0.239272	4.04
UBB	-0.504236	1.48373e-10	3.99619e-11	33.1043	19.5202	0.0187216	-0.933867	732.681	1039.21	-0.380896	0.193342	0.139722	753.858	961.823			0.0667285	0.773818	0.0700877	0.769048	0.246804	0.33959	0.322329	0.133615			0.0901127	0.705566	0.232281	0.253514	0.0198228	0.923429	-0.000395811	0.998502	-0.317332	0.140093	0.306379	0.127939	0.679438		-0.0471632	0.448026	-0.113021	0.0907797	0.200436	0.0232984	-0.0332437	0.582367	-0.118006
uc002gpx / NM_018955	-0.504236	0.0671398	3.99619e-11	33.1043	19.5202	0.0187216	-0.933867	732.681	1039.21	-0.380896	0.789494	0.139722	753.858	961.823			0.0667285	0.773818	0.0700877	0.769048	0.246804	0.33959	0.322329	0.133615			0.0901127	0.705566	0.232281	0.253514	0.0198228	0.923429	-0.000395811	0.998502	-0.317332	0.140093	0.306379	0.127939	0.679438		-0.0471632	0.448026	-0.113021	0.0907797	0.200436	0.0232984	-0.0332437	0.582367	-0.118006
uc010vwe / AK300882								0	0				0	0		discarded. too few reads
IGFBP3	0.871156	0.0195719	0.0126826	136.784	34.9855	1.76615	-0.65808	135.066	73.842	0.667678	0.00124361	0.000441066	162.277	83.0477			0.400371	0.0721012	0.190238	0.421763	-0.0853151	0.744755	0.228317	0.294719			-0.0100125	0.966582	0.143812	0.48337	0.154941	0.449785	0.0431434	0.837753	-0.277665	0.19957	-0.0635881	0.757624	0.999774		0.0300237	0.629218	0.0529035	0.429711	-0.00433769	0.961243	0.0353544	0.558636	0.153407
uc003tnq / AX747551	0.938644	0.255573	0.00950949	136.857	37.5435	1.93053	-0.516712	124.988	65.2089	0.692171	0.909199	0.00037357	149.389	75.287			0.367007	0.101726	0.130163	0.584406	-0.094456	0.718402	0.228317	0.294719			-0.0100125	0.966582	0.145428	0.478416	0.165459	0.419219	0.0154366	0.941619	-0.37022	0.0820521	-0.0173422	0.932989	1.01006		0.0319149	0.607771	0.0542562	0.417994	-0.0055604	0.95033	0.0376762	0.533085	0.159308
uc003tnr / NM_001013398	0.71195	0.276041	0.067382	140.117	102.267	2.28194	-6	1.15495	0.70509	0.932796	0.645707	0.0325059	1.53957	0.876975		~unreliable	-0.0454311	0.857936	-0.0790569	0.762954	0.151574	0.60497	0.247797	0.292172			-0.0358611	0.887658	0.143737	0.512913	-0.10787	0.624196	-0.0398132	0.860365	-0.365494	0.103252	0	1	3.30523		0.0225591	0.716792	0.0229285	0.732308	0.0371029	0.677559	-0.0320641	0.595829	-0.0744937
uc003tns / NM_000598	0.0527506	0.0357755	0.445165	165.269	65.5145	1.3036	-2.54685	7.68197	7.40616	0.812774	0.000203241	0.110153	9.86472	7.28789			0.183503	0.425903	0.150188	0.527378	-0.356495	0.160151	0.134304	0.541228			-0.0500626	0.833979	0.0408006	0.843129	-0.120959	0.556124	0.108848	0.604514	0.0793329	0.718983	-0.167641	0.413025	2.20095		-0.0203314	0.743727	0.00901778	0.892995	-0.0131299	0.883055	-0.0119257	0.843646	0.123906
uc003tnt / AK125224								0.234933	0.106052				0.172552	0.0802921		discarded. too few reads
PFKFB4	0.711604	0.0617992	0.043177	80.0836	154.469	1.80289	-0.522809	14.1893	8.66454	0.810542	0.00109548	0.000379765	14.7448	7.8804			-0.0500464	0.82943	-0.0500626	0.833979	-0.0426576	0.870867	0.282038	0.19229			0.0500626	0.833979	-0.178553	0.38282	-0.0372182	0.856756	-0.186427	0.372248	-0.211554	0.332532	0.375748	0.0585302	1.06104		-0.0612294	0.324443	-0.131057	0.0496027	0.147831	0.0958585	-0.0032716	0.956851	-0.141607
uc003ctv / NM_004567	0.538321	5.21155e-06	0.175585	93.8815	158.483	1.71334	-1.96688	11.491	7.91241	1.47933	0.145419	0.00315978	12.5298	6.79747			-0.150139	0.515956	-0.0500626	0.833979	-0.159966	0.539686	0.228317	0.294719			0.0300376	0.899961	-0.214102	0.293599	-0.0198228	0.923429	-0.163866	0.433807	-0.092555	0.674465	0.364186	0.0673911	2.51857		-0.0937442	0.130905	-0.127757	0.0556794	0.164138	0.0641157	-0.0385242	0.523901	-0.206559
uc003ctw / AY756063	1.44605	0.000157332	0.14881	166.385	256.92	3.45901	-6	0.313234	0.114964	2.37366	0.316524	0.172509	0.336594	0.094953		~unreliable	0.247436	0.554646	0.247436	0.554646	-0.483197	0.225149	0	1			0.654654	0.158302	0.522233	0.121503	-0.406181	0.244129	0.304912	0.391634	0.0563436	0.894579	0.113961	0.753924	3.75171		0.0297497	0.632352	-0.102753	0.124346	0.0559101	0.530767	0.0601109	0.319734	-0.196669
uc003ctx / AY756062								0.0151801	0				0.0102917	0		discarded. too few reads
uc010hkb / AY707863								3.08727e-08	0.0138533				0	0.0662153		discarded. too few reads
uc010hkc / AY756064	2.31636	6.29705e-47	0.0052262	121.896	230.891	3.92364	-6	1.10117	0.221086	3.26126	1.41688e-05	0.0977889	0.973485	0.308757		~unreliable	0.489979	0.0891831	0	1	0.248592	0.461062	0.031497	0.911275			-0.19518	0.522813	0.146755	0.574077	-0.191519	0.461508	-0.0561896	0.830393	-0.185577	0.507861	-0.254762	0.323734	4.2502		0.100446	0.105433	-0.0239439	0.720935	-0.0443644	0.619015	0.102568	0.0889925	-0.0330141
uc011bbm / AK298732								0.48439	0.077602				0.403041	0.0505001		discarded. too few reads	-0.365148	0.333899	0.503953	0.202884	-0.239046	0.605678	0.417855	0.229514			0.265908	0.457739	0	1	0.237906	0.481158	-0.051797	0.879782	-0.11547	0.735302	0	1	4.91936
uc011bbn / AK299097								5.01663e-05	0.00339918				0	0.000718391		discarded. too few reads
VGF	1.50563	0.364095	0.304869	561.698	69.6687	3.14359	-0.537424	1.94089	0.683536	1.98554	0.0239128	0.0134354	2.13071	0.811948		~unreliable	-0.0667285	0.773818	0.0500626	0.833979	-0.159966	0.539686	-0.322329	0.133615			0.270338	0.249006	0.0824091	0.688993	0.273069	0.177106	0.238674	0.250567	0.0528886	0.810588	-0.283256	0.160854	1.82494		0.0612294	0.324443	0.128652	0.0539741	-0.252431	0.0040452	0.106802	0.0765037	0.348117
uc003uxx / NM_003378	1.50563	0.000132111	0.304869	561.698	69.6687	3.14359	-0.537424	1.94089	0.683536	1.98554	0.000732378	0.0134354	2.13071	0.811948		~unreliable	-0.0667285	0.773818	0.0500626	0.833979	-0.159966	0.539686	-0.322329	0.133615			0.270338	0.249006	0.0824091	0.688993	0.273069	0.177106	0.238674	0.250567	0.0528886	0.810588	-0.283256	0.160854	1.82494		0.0612294	0.324443	0.128652	0.0539741	-0.252431	0.0040452	0.106802	0.0765037	0.348117
IRS2	0.633506	0.000845737	0.000462336	70.8738	42.4758	1.87829	-0.496987	79.7962	51.4373	0.82306	0.0171909	0.00926014	89.6894	51.2377			-0.116775	0.614197	-0.0500626	0.833979	-0.246804	0.33959	0.0671519	0.760798			0.210263	0.373582	-0.0541315	0.792832	0.13795	0.501558	0.16347	0.434933	0.277665	0.19957	0.190764	0.350571	1.1203		0.0356975	0.565883	0.0112721	0.86647	-0.169723	0.0554566	-0.00348267	0.95407	0.0295014
uc001vqv / NM_003749	0.633506	1.13736e-30	0.000462336	70.8738	42.4758	1.87829	-0.496987	79.7962	51.4373	0.82306	3.92624e-06	0.00926014	89.6894	51.2377			-0.116775	0.614197	-0.0500626	0.833979	-0.246804	0.33959	0.0671519	0.760798			0.210263	0.373582	-0.0541315	0.792832	0.13795	0.501558	0.16347	0.434933	0.277665	0.19957	0.190764	0.350571	1.1203		0.0356975	0.565883	0.0112721	0.86647	-0.169723	0.0554566	-0.00348267	0.95407	0.0295014
WFS1	0.87355	0.00114971	0.000642963	87.7381	55.8429	2.01902	-0.169456	76.3134	41.652	0.48689	0.194848	0.14133	60.9373	45.0963			0.367007	0.101726	0.210263	0.373582	-0.0457045	0.861723	-0.36262	0.0890325			0.230288	0.328679	0.0181785	0.929765	0.194182	0.341842	0.21255	0.307701	0.277665	0.19957	-0.179203	0.381063	1.26411		0.102482	0.0985223	0.189972	0.00423916	-0.172169	0.0519806	0.0709198	0.240259	-0.0472023
uc003gix / NM_006005	0.768268	1.07761e-12	0.00196622	87.1816	52.0555	1.88609	-0.333911	59.3432	34.8417	-0.186511	7.32619e-05	0.259918	47.105	38.1638			0.383689	0.0859702	0.130163	0.584406	0.0289462	0.912188	-0.402911	0.0566188			0.170213	0.473089	-0.0218142	0.915763	0.149682	0.465499	0.115973	0.580918	0.277665	0.19957	-0.190764	0.350571	2.09467		0.153074	0.0132969	0.219279	0.00092877	-0.21738	0.0137092	0.0851671	0.158231	-0.0472023
uc003giy / NM_001145853	1.35689	4.74654e-14	0.00204271	124.151	110.5	2.81597	-6	16.9572	6.62047	1.82863	5.9096e-05	0.0342664	14.6727	6.986			0.250481	0.349434	0.362756	0.167309	-0.199432	0.494258	-0.324929	0.188299			0.369787	0.174905	0.166613	0.470396	0.382326	0.0871843	0.36101	0.117862	0.194957	0.4382	-0.227785	0.320681	5.54962		0.00226034	0.97101	0.0680373	0.309604	-0.00271882	0.975702	-0.0311354	0.606526	-0.0415965
uc003giz / BC069213	2.18031	0.00129043	0.0675536	275.366	140.987	3.72446	-6	0.50027	0.110374	3.32052	0.0261472	0.0236689	0.387665	0.098322		~unreliable			-0.48795	0.326164							-0.87831	0.0213116	-0.651282	0.080221	-0.0549857	0.897109	-0.392823	0.33572	0.632456	0.127464	-0.412393	0.309959	2.57237		0.0399967	0.520015	0.145254	0.0293884	-0.164523	0.0634858	0.0467131	0.439549	-0.183126
NNAT	-2.61966	0.863479	0.828596	1356.66	187.703	-0.109213	-3.12544	1.02047	6.27184	-2.55866	0.506912	0.435268	1.28427	10.08			0.42722	0.0602747	0.0654654	0.790032	0.0967624	0.721473	-0.0364304	0.872131			0	1	0.132967	0.526328	0.0427425	0.839242	-0.0516741	0.810488	-0.244611	0.272586	-0.0617708	0.769276	2.59226		0.0239953	0.699607	0.104905	0.116613	-0.110771	0.213214	0.0492851	0.414749	-0.0531026
uc002xhd / NM_005386	-5.31347	1	0.890457	1601.66	191.168	-0.917355	-6	0.0463247	1.84216	-5.48007	1	0.372718	0.117436	3.1032		~unreliable	0.306622	0.332361	0	1	-0.439943	0.203257	0.0716115	0.807792			-0.223607	0.508646	0.0268491	0.921375	0.268438	0.314772	0.0189172	0.946649	-0.278365	0.315083	-0.156556	0.562578	3.38211		-0.0268073	0.666408	-0.0174904	0.794158	0.0395052	0.657955	0.0466406	0.44026	-0.16823
uc002xhe / NM_181689	-2.23393	0.676736	0.115019	843.2	187.789	0.0140192	-2.98271	0.940426	4.42389	-2.21669	0.276367	0.780464	1.16613	6.79507			0.40904	0.0733272	0	1	0.193525	0.472672	-0.109291	0.628277			0.0436436	0.859189	0.112303	0.593021	0.0359937	0.864373	-0.0427648	0.842724	-0.259	0.244465	-0.0988332	0.63834	2.42084		0.026714	0.667499	0.118582	0.0758823	-0.11607	0.19199	0.0554061	0.359141	-0.0295014
C5	0.815163	0.0195651	0.012626	115.681	48.6536	1.97766	-0.780877	3.68144	2.09232	0.849982	0.0197484	0.0108605	4.04112	2.21256			0.100093	0.665972	0.270338	0.249006	-0.304697	0.234383	0.107443	0.625578			0.230288	0.328679	0.00282776	0.989062	0.00485455	0.981223	0.0221654	0.916244	0.0396664	0.857392	0.00578073	0.977641	1.48489		0.104019	0.0935492	0.121137	0.0697362	-0.104541	0.240247	0.146167	0.0150843	0.0649031
uc004bkv / NM_001735	0.802894	0.540245	0.0127081	114.662	48.5442	1.99711	-0.793056	3.59574	2.06107	0.844101	0.343303	0.0124795	3.93165	2.18056			0.0834106	0.719253	0.250313	0.28714	-0.304697	0.234383	0.107443	0.625578			0.190238	0.421763	-0.00929122	0.96407	-0.00364091	0.985916	0.00989527	0.962558	0.0396664	0.857392	0.00578073	0.977641	1.49607		0.102482	0.0985223	0.118432	0.0762574	-0.095866	0.28173	0.145956	0.0152326	0.041302
uc010mvm / AK310774								0.0580115	0.0181111				0.0682171	0.0178962		discarded. too few reads
uc010mvn / AK310780								0.00177182	0.00167777				0	0		discarded. too few reads
LDHA	0.547896	1.55972e-05	6.94596e-06	41.0048	39.2239	1.2724	-0.0354505	1016.41	695.244	0.53275	0.00135531	0.000484296	927.018	619.883			0.250232	0.27395	0.0500626	0.833979	0.0898856	0.731543	-0.107443	0.625578			-0.150188	0.527378	0.0210062	0.918872	0.242323	0.232979	0.0364146	0.862802	-0.0396664	0.857392	0.167641	0.413025	0.661067		0.0505911	0.415689	-0.0261512	0.696426	0.039243	0.660083	-0.0137196	0.820499	-0.159308
uc001mok / NM_005566	0.556407	0.906106	5.70807e-06	41.0694	39.6298	1.27694	-0.0392644	1005.29	683.591	0.544827	0.16386	0.000447661	915.789	608.256			0.266914	0.242151	0.0700877	0.769048	0.0685568	0.793751	-0.147734	0.501136			-0.150188	0.527378	0.0145428	0.943787	0.250818	0.216495	0.0225612	0.914754	-0.0264443	0.904665	0.144518	0.481202	0.668838		0.0503547	0.417874	-0.0264518	0.693112	0.038981	0.662213	-0.0142473	0.813719	-0.165208
uc001mol / NM_001165416	-0.140869	9.96097e-05	0.893156	90.7602	72.2962	0.865348	-6	0.840182	0.926358	0.180825	0.445206	0.59905	0.814791	0.738955		~unreliable	-0.402015	0.109678	0.156556	0.562578	-0.403485	0.171568	0.194625	0.424618			0.077271	0.760554	0.0445875	0.843809	0.314464	0.154063	0.162812	0.480723	0.0707992	0.766765	0.28957	0.191165	2.37938		-0.0564886	0.363378	-0.0604945	0.366425	0.0826559	0.353636	-0.0746091	0.216608	-0.043072
uc009yho / NR_028500	0.6781	0.01742	0.0187296	100.079	88.8229	1.71734	-6	4.22801	2.64245	0.942712	0.0434095	0.0685759	4.133	2.53321			-0.245424	0.296968	0.212132	0.383278	-0.357866	0.173534	0.123863	0.582881			0.412112	0.0892422	0.224847	0.290822	0.339763	0.104295	0.422882	0.0443863	0.0787296	0.734444	0.205265	0.335946	4.16189		0.0611521	0.325056	0.0244743	0.715018	0.00238048	0.978725	0.0676979	0.262346	-0.109184
uc010rdc / NM_001135239	1.10408	1	0.0112456	119.268	127.544	3.12777	-6	1.19532	0.556063	2.56996	1	0.0121895	0.966838	0.315181		~unreliable	0.465171	0.127549	0.710047	0.0143601	-0.266066	0.48894	0.206197	0.499128			0.0278747	0.931473	0.0525892	0.846625	0.0290162	0.91505	-0.150299	0.578485	0	1	0.336385	0.202694	3.01411		0.0117573	0.850062	-0.00950661	0.887232	-0.0178422	0.841561	-0.00127332	0.983199	0.142625
uc010rdd / NM_001165414	-0.827232	0.176061	1.75869e-05	79.9653	48.8722	0.334095	-2.76583	3.96625	7.03724	-1.33828	0.00962957	0.00289998	3.67465	7.58906			-0.150139	0.515956	-0.110138	0.643904	0.137114	0.599749	0.577506	0.00390625			0.0500626	0.833979	-0.205215	0.314566	-0.12905	0.529806	-0.146054	0.486032	-0.0661107	0.764404	0.491362	0.0107973	2.07846		0.0215144	0.729383	0.0430625	0.520459	0.0544148	0.541831	0.0541425	0.370222	-0.0619567
TP53	0.653664	1.15436e-05	5.0484e-06	50.1359	18.9314	1.22609	-1.35263	123.276	78.3622	0.261719	0.0239128	0.0134549	103.959	75.9996			0.0667285	0.773818	0.110138	0.643904	-0.0563689	0.829859	-0.0268608	0.90317			0.270338	0.249006	0.364781	0.0669111	-0.04005	0.84598	0.253715	0.221038	0.0132221	0.952253	0.248572	0.220776	1.00022		-0.0386525	0.534148	-0.0915291	0.171261	0.228326	0.00953626	-0.0637434	0.29131	-0.159308
uc002gig / AM076971								0	0				0.0018215	0		discarded. too few reads
uc002gih / AM076972								0	0				0	0		discarded. too few reads
uc002gii / NM_001276697	0.505879	0.0907205	0.465111	445.275	78.2814	1.84633	-6	0.397197	0.279718	1.55552	0.274372	0.0392797	0.466193	0.278192		~unreliable	0.422577	0.150281	0.102418	0.751447	-0.26968	0.451139	-0.25064	0.387427			0	1	-0.322303	0.223432	0.0563137	0.835896	0.102988	0.714931	0.402083	0.137354	-0.248633	0.35312	1.59564		0.00600968	0.923025	-0.0835748	0.211729	0.136799	0.123616	-0.0280737	0.642383	-0.130732
uc002gij / NM_001276760	0.429115	3.28389e-07	0.00138486	51.0682	21.1559	0.942025	-1.5682	86.0991	63.9473	0.18183	0.000100448	0.0433984	77.9552	60.4911			0.0166821	0.942784	0.0700877	0.769048	-0.0822681	0.7536	-0.0537215	0.807659			0.210263	0.373582	0.313074	0.119398	-0.107609	0.600808	0.23432	0.259572	0.0661107	0.764404	0.190764	0.350571	1.03317		-0.0436171	0.482924	-0.129554	0.0522988	0.215429	0.0146005	-0.112923	0.0609995	-0.100305
uc002gim / NM_001276761								0.080224	0				0	0		discarded. too few reads
uc002gin / DQ648884								0.00642382	0.00641846				0.00869426	0.00786825		discarded. too few reads
uc002gio / DQ648885								0.00305915	0.00339888				0.00572325	0.00322374		discarded. too few reads
uc010cne / DQ648887	1.41708	4.27711e-41	2.12871e-08	67.6103	31.7783	2.34921	-0.410498	33.3478	12.4877	0.463509	2.67494e-05	0.00118946	24.589	13.6677			0.200185	0.384274	-0.0901127	0.705566	0.242234	0.348894	-0.0537215	0.807659			0.0901127	0.705566	0.170474	0.40506	-0.0914274	0.656902	0.0162282	0.93863	-0.118999	0.588644	0.23701	0.243701	2.03736		-0.0223405	0.71942	-0.0193879	0.772408	0.210975	0.016827	0.0432695	0.47404	-0.177009
uc010cnf / NM_001276699								0	0				0	0		discarded. too few reads
uc010cng / NM_001276698								8.99139e-06	0				1.85125e-05	0		discarded. too few reads
uc010cnh / NM_001276695								0	0				0.00345045	0		discarded. too few reads
uc010cni / NM_001276696								0.19047	0.217463				0.142485	0.219555		discarded. too few reads
uc010cnj / DQ485152								0.00970612	0.00248687				0.0059749	0.00422505		discarded. too few reads
uc010cnk / DQ648883								0	0				0	0		discarded. too few reads
uc010vug / AK303277	0.287517	4.17642e-15	0.228914	67.8326	54.2761	1.24864	-1.38311	0.335139	0.274583	0.818098	2.61283e-05	0.0131015	0.399485	0.274057		~unreliable	-0.0358057	0.90328	-0.09759	0.751115	0.3371	0.310699	-0.261861	0.345785			0.0278747	0.931473	0.180981	0.502363	0.150849	0.577078	0.10972	0.697086	0.143223	0.625224	-0.469668	0.0664223	1.06266		-0.0785473	0.20593	-0.110017	0.0997508	0.166988	0.0595694	-0.164268	0.00623343	-0.0118013
GPX1	0.554987	6.85228e-06	2.90537e-06	40.5373	30.9345	1.1019	0.0540946	192.803	131.234	0.513838	0.00522098	0.002339	204.867	135.876			0.417053	0.0599857	0.130163	0.584406	0.0258992	0.921403	-0.0537215	0.807659			-0.0901127	0.705566	-0.0319133	0.877008	0.0643228	0.754907	-0.23432	0.259572	-0.304109	0.158304	-0.0173422	0.932989	0.780798		0.0895983	0.148891	-0.0465912	0.486834	0.107191	0.228474	0.0161469	0.789428	0.224211
ASPSCR1	0.608934	1.55972e-05	6.92713e-06	52.4479	18.6704	1.22728	-0.0891298	33.7961	22.1595	0.451225	0.011166	0.00562765	29.4229	22.1634			-0.133457	0.56413	0.210263	0.373582	0.0578924	0.825327	-0.0671519	0.760798			0.110138	0.643904	0.297723	0.13963	0.194182	0.341842	0.15397	0.462438	0.198332	0.36431	0.00578073	0.977641	0.728967		0.147754	0.0169075	0.253095	0.000124061	-0.18722	0.0343348	-0.0068598	0.909676	0.147507
uc002kcx / NM_024083	0.596504	1	8.88191e-07	44.9775	26.8778	1.26799	-0.129688	30.5348	20.1943	0.36138	1	0.00272652	26.8093	20.4983			-0.166821	0.469834	0.150188	0.527378	0.0274227	0.916794	-0.0671519	0.760798			0.0100125	0.966582	0.309034	0.1245	0.173146	0.397626	0.161887	0.439455	0.198332	0.36431	0.0289037	0.888533	0.640587		0.138653	0.0250856	0.226042	0.000635314	-0.163173	0.0657188	-0.0141418	0.815074	0.041302
uc002kcy / NM_001251888	0.927301	1	0.022103	122.218	79.1618	2.12448	-0.554224	0.514827	0.270717	0.906292	1	0.214288	0.410459	0.319706		~unreliable	0.11547	0.735302	0.451848	0.162954	-0.377964	0.355918	-0.48795	0.0907179			0.307255	0.331313	-0.091607	0.735804	0.291692	0.273	0.0759706	0.779757	0.49923	0.0691508	-0.40996	0.114779	2.10942		0.083808	0.177068	0.221839	0.000805487	-0.233544	0.00797521	-0.0592064	0.327083	0.218311
uc002kda / AK057851	0.425173	0.541989	0.0852301	119.722	63.7327	1.57611	-1.45568	0.706803	0.526391	0.815069	0.965649	0.14142	0.622525	0.530339		~unreliable	-0.0527046	0.840782	0.105409	0.687218	-0.0179833	0.951345	0.310538	0.209767			0.130931	0.641852	0.271671	0.246589	0.136645	0.565662	0.142925	0.559416	-0.402015	0.109678	0.318142	0.171627	2.05849		0.0541383	0.383715	0.147293	0.0271641	-0.0293027	0.742654	-0.0193662	0.748737	0.177009
uc002kdb / BC006152								0.0928588	0.0380462				0.0771745	0.0452515		discarded. too few reads
PHKB	-0.404499	1.62654e-10	4.42419e-11	26.0495	11.0195	0.00209738	-0.814487	86.1279	114.001	-0.350513	3.03232e-05	5.41774e-06	89.5323	112.496			-0.333642	0.139393	-0.270338	0.249006	0.385442	0.126534	-0.214886	0.324794			-0.0500626	0.833979	0.310246	0.122953	-0.401714	0.0419305	-0.107265	0.609812	-0.264443	0.222711	-0.0173422	0.932989	0.315607		-0.00130024	0.983321	0.00676324	0.919642	0.0919941	0.301709	-0.166007	0.00569906	-0.0118006
uc002eeu / NM_001031835	-0.441417	0.000142958	1.67408e-11	27.8523	11.9229	-0.0326464	-0.871639	79.8862	108.48	-0.357227	0.217166	1.17587e-05	84.7395	106.531			-0.367007	0.101726	-0.330413	0.154783	0.329073	0.197142	-0.147734	0.501136			-0.110138	0.643904	0.350643	0.0790456	-0.325255	0.104942	-0.0344355	0.870195	-0.277665	0.19957	0.0404651	0.844403	0.331856		-0.00827425	0.894166	-0.0126247	0.850623	0.12032	0.176109	-0.20094	0.000786746	-0.0177009
uc002eev / NM_000293	-1.50915	0.107678	2.24122e-10	113.599	100.198	-0.0553315	-6	0.602262	1.71429	-1.99542	0.92325	0.00921892	0.848501	1.76262			-0.102378	0.70596	-0.248633	0.35312	0.245201	0.419412	-0.160623	0.524321			-0.16088	0.551698	-0.245317	0.283794	-0.124092	0.592014	-0.0779898	0.743803	-0.142777	0.571957	-0.266914	0.242151	3.09504		-0.0532093	0.391941	-0.0281502	0.674496	-0.0305395	0.732196	-0.0177508	0.769077	0.248713
uc002eew / AK123692	1.26216	1.90381e-05	0.000635487	108.48	53.6683	2.74547	-0.777035	3.41481	1.4237	0.487599	0.0358446	0.0578374	2.12272	1.58161			-0.250232	0.27395	0.0300376	0.899961	-0.240711	0.352027	0.214886	0.324794			0.330413	0.154783	-0.0408006	0.843129	0.061491	0.765394	0.0534345	0.799747	0.092555	0.674465	0.144518	0.481202	1.57409		0.0351655	0.57169	0.142253	0.0329432	-0.159796	0.0715853	0.150494	0.0123107	-0.082604
uc010vgi / AK298588	-0.890378	2.21668e-07	1.66778e-05	84.6748	46.564	0.289777	-6	1.15753	2.14566	-0.483336	0.000178153	0.039908	1.53349	2.11254			-0.350325	0.119494	-0.130163	0.584406	0.217858	0.400913	-0.134304	0.541228			0.0700877	0.769048	0.159971	0.435024	-0.0558273	0.786487	0.210571	0.312332	0.18511	0.39778	-0.0635881	0.757624	3.22083		-0.0786241	0.205486	-0.0682445	0.308129	0.0997434	0.262631	-0.161499	0.00717707	-0.0678935
MDH1	-0.363331	9.27977e-07	3.61293e-07	31.2679	18.6036	0.109677	-0.796318	140.723	181.026	-0.524789	1.86946e-05	2.89144e-06	125.453	185.423			0.216868	0.345036	0.170213	0.473089	0.169107	0.516445	0.147734	0.501136			-0.150188	0.527378	-0.0371649	0.856959	0.0918319	0.655476	-0.0910365	0.665175	0.0528886	0.810588	0.144518	0.481202	0.419624		-0.0401892	0.518007	-0.0518515	0.438954	0.136419	0.124673	-0.0301831	0.617584	-0.0472023
uc002scj / NM_005917	-0.36348	0.172409	3.72547e-07	31.2863	18.6136	0.113542	-0.794792	140.534	180.8	-0.52444	0.78	2.87868e-06	125.287	185.2			0.216868	0.345036	0.170213	0.473089	0.169107	0.516445	0.147734	0.501136			-0.150188	0.527378	-0.0371649	0.856959	0.0918319	0.655476	-0.0910365	0.665175	0.0528886	0.810588	0.144518	0.481202	0.419415		-0.0410166	0.50942	-0.0521521	0.436302	0.137176	0.122575	-0.029761	0.622513	-0.0531026
uc010ypv / NM_001199111								0.0904937	0.185642				0.0763331	0.221545		discarded. too few reads
uc010ypw / NM_001199112								0.030507	0.00505059				0.0299126	0		discarded. too few reads
SEH1L	0.550215	1.28044e-06	5.12176e-07	37.4952	22.8519	1.12043	-0.100171	53.7916	36.7353	0.380956	0.00866377	0.00418171	49.8968	38.4263			-0.166821	0.469834	-0.210263	0.373582	0.277274	0.281277	0	1			-0.270338	0.249006	-0.07231	0.725561	-0.100327	0.625801	-0.131409	0.531228	0.0132221	0.952253	0.109834	0.593257	0.509461		0.000118204	0.998484	-0.0943847	0.158234	0.0691702	0.437853	-0.0298665	0.621279	0.141607
uc002krq / NM_001013437	0.367161	0.189893	0.00240894	44.058	27.1913	1.06551	-0.443813	10.6047	8.22188	0.194745	1	0.40514	8.12106	7.51347			-0.350325	0.119494	-0.210263	0.373582	0.141684	0.587522	0.174595	0.425578			-0.190238	0.421763	-0.0694822	0.73591	-0.0509728	0.804685	-0.0225612	0.914754	0.132221	0.547574	0.225449	0.268137	0.637263		-0.101537	0.101686	-0.0943847	0.158234	0.0488791	0.583756	-0.0780962	0.195831	0.129806
uc002krr / NM_031216	0.607891	0.0280971	4.45873e-07	39.3404	28.2849	1.2308	-0.0399788	42.956	28.1858	0.430583	0.208896	0.00216878	41.5277	30.558			-0.0500464	0.82943	-0.210263	0.373582	0.307744	0.2295	-0.0134304	0.951502			-0.290363	0.214273	-0.100588	0.624901	-0.0902137	0.661188	-0.197114	0.344954	-0.132221	0.547574	0.121395	0.554691	0.537218		0.0260048	0.67582	-0.0882227	0.187322	0.0576418	0.518096	-0.013403	0.824573	0.159308
SLC25A12	-0.403431	3.79236e-08	1.27423e-08	32.4538	45.0881	0.0944783	-0.913192	22.6513	29.9597	-0.524532	0.00161475	0.000607146	22.5065	33.0501			0.300278	0.185983	0.0901127	0.705566	0.0761742	0.771378	-0.416342	0.0481399			0.190238	0.421763	0.173302	0.397195	0.0283182	0.890777	0.0601632	0.775128	-0.132221	0.547574	-0.31794	0.113458	0.376172		0.0128842	0.835885	0.117229	0.0793102	-0.110538	0.214184	-0.00432695	0.942953	0.082604
uc002uhh / NM_003705	-0.40899	2.0312e-05	1.05928e-08	33.1327	44.6346	0.0894017	-0.947333	22.3386	29.6603	-0.51696	0.00460384	0.000643204	22.415	32.6598			0.31696	0.161525	0.0901127	0.705566	0.097503	0.709682	-0.416342	0.0481399			0.170213	0.473089	0.179765	0.379545	0.0198228	0.923429	0.0443308	0.833348	-0.145444	0.507869	-0.31794	0.113458	0.376223		-0.00212766	0.972711	0.11738	0.0789233	-0.11869	0.182082	-0.014775	0.806952	0.118006
uc010fqh / NR_047549								0.0869972	0.0075969				0	0.015256		discarded. too few reads
uc010zdv / AK294638								0.0445578	0.158208				0.0695422	0.241985		discarded. too few reads
ICAM1	0.68203	0.00197599	0.00114344	78.1542	44.6406	1.90695	-0.535165	59.103	36.8382	0.597103	0.010213	0.00509289	63.8478	37.399			-0.0834106	0.719253	-0.170213	0.473089	-0.225476	0.384228	0.107443	0.625578			-0.150188	0.527378	-0.169666	0.407323	0.190137	0.352188	0.0304774	0.885012	-0.0661107	0.764404	-0.0404651	0.844403	1.21729		-0.00319149	0.959076	-0.0589153	0.379091	-0.0112664	0.899559	0.0203683	0.736205	0.123906
uc002mnq / NM_000201	0.562389	1	0.0055743	82.2025	46.0013	1.82138	-0.823474	53.0241	35.9069	0.543756	1	0.0100456	59.8369	35.9828			-0.133457	0.56413	-0.150188	0.527378	-0.246804	0.33959	0.0940127	0.669618			-0.130163	0.584406	-0.118766	0.56336	0.173146	0.397626	0.0593716	0.778014	-0.0528886	0.810588	-0.0751495	0.715216	1.3054		-0.00236407	0.96968	-0.0661294	0.323399	-0.016361	0.854563	-0.00949819	0.875179	0.129806
uc010xle / AK301412	3.09893	1.96241e-21	4.2281e-06	106.947	179.291	4.33612	-6	5.15758	0.601971	3.34262	0.000124597	0.00455969	3.64446	0.98901			0.00908978	0.969661	-0.305505	0.203396	0.659418	0.0054544	0.2591	0.256734			-0.289875	0.259068	-0.0956326	0.664246	0.0180725	0.934769	-0.262424	0.238061	-0.346844	0.134076	0.128206	0.559908	4.74822		0.0280315	0.65215	0.00368505	0.956164	-0.00929158	0.917095	0.193412	0.00124151	0.0678895
RFX6	-2.53965	0.530399	0.462508	476.152	119.913	0.0703084	-6	0.119568	0.695223	-2.65234	0.263294	0.207827	0.18193	0.759733		~unreliable	-0.0422577	0.890976	-0.178174	0.560312	0.191485	0.572735	0.286446	0.320774			-0.139374	0.66574	-0.128677	0.634831	-0.416631	0.108421	-0.311352	0.240456	-0.222718	0.464552	0.336385	0.202694	2.85084		-0.0719659	0.246633	-0.0438301	0.513045	0.130567	0.141832	-0.0653614	0.279211	-0.254779
uc003pxm / NM_173560	-2.53965	1	0.462508	476.152	119.913	0.0703084	-6	0.119568	0.695223	-2.65234	0.754797	0.207827	0.18193	0.759733		~unreliable	-0.0422577	0.890976	-0.178174	0.560312	0.191485	0.572735	0.286446	0.320774			-0.139374	0.66574	-0.128677	0.634831	-0.416631	0.108421	-0.311352	0.240456	-0.222718	0.464552	0.336385	0.202694	2.85084		-0.0719659	0.246633	-0.0438301	0.513045	0.130567	0.141832	-0.0653614	0.279211	-0.254779
NUP98	0.380644	5.09511e-10	1.47203e-10	20.9135	13.2211	0.670384	0.0300095	133.603	102.62	0.366606	3.59484e-05	6.71038e-06	126.749	100.499			-0.116775	0.614197	-0.350438	0.129821	0.303173	0.236849	-0.36262	0.0890325			-0.210263	0.373582	-0.223797	0.271752	-0.350337	0.0793255	-0.035623	0.865758	0.18511	0.39778	-0.283256	0.160854	0.269957		0.0234043	0.706661	0.0754477	0.259735	-0.179592	0.0425148	-0.0869612	0.149618	0.118006
uc001lyg / BC012906	0.715437	0.0496524	2.00104e-11	34.9021	15.8699	1.29585	0.159317	46.5964	28.3782	0.569495	0.0854074	4.38592e-08	40.2463	27.1351			-0.0166821	0.942784	-0.190238	0.421763	0.147778	0.571383	-0.134304	0.541228			-0.350438	0.129821	-0.07231	0.725561	0.0125409	0.951516	-0.20028	0.337102	-0.145444	0.507869	0.00578073	0.977641	0.356985		0.0716313	0.248842	0.12279	0.06598	-0.133304	0.133596	0.0862225	0.15312	-0.0472023
uc001lyh / NM_016320	0.00302055	0.75271	0.937671	50.4871	22.3226	0.620909	-1.16284	46.9558	46.8575	0.104353	0.93014	0.574868	47.563	45.415			-0.300278	0.185983	-0.110138	0.643904	-0.0106644	0.967597	-0.241747	0.266436			0.0300376	0.899961	-0.084025	0.683203	-0.154941	0.449785	0.244215	0.239403	0.502442	0.0145531	-0.225449	0.268137	0.798098		-0.0778972	0.209721	-0.0511753	0.444954	0.0106987	0.904596	-0.177091	0.00315657	-0.147507
uc001lyi / NM_139132	0.97274	0.012238	6.83161e-08	53.4259	41.8897	1.70718	-0.0286689	12.5075	6.37302	1.23958	0.0271097	0.001015	11.2296	6.55316			0.183503	0.425903	-0.150188	0.527378	0.329073	0.197142	-0.322329	0.133615			-0.290363	0.214273	-0.124826	0.543474	-0.159796	0.435533	-0.353855	0.0826795	-0.304109	0.158304	-0.294817	0.143721	1.84378		0.0893618	0.14997	0.164722	0.0133611	-0.173595	0.0500375	0.0423197	0.483808	0.141607
uc001lyj / NM_139131	0.315531	1.5925e-06	0.0231499	54.2889	42.156	1.08439	-0.529657	16.1896	13.0092	0.320414	3.63464e-05	0.136788	16.1624	13.0128			-0.0834106	0.719253	-0.210263	0.373582	0.161489	0.53578	0.308899	0.151525			-0.470589	0.0362542	-0.0816012	0.691895	-0.287228	0.154813	-0.246986	0.233946	-0.118999	0.588644	0.306379	0.127939	0.934775		0.0586289	0.345453	-0.0488456	0.465978	0.0399999	0.653945	-0.0326105	0.589576	0.153407
uc001lyk / NM_005387	0.217573	0.00187961	0.0551379	43.5895	33.2208	0.804377	-0.640503	9.04786	7.78126	0.134744	0.000895806	0.20978	9.287	8.31177			-0.367007	0.101726	-0.450564	0.0461891	0.265086	0.303822	-0.201456	0.356649			-0.290363	0.214273	0.0189864	0.926651	-0.130264	0.52591	0.079558	0.705412	-0.171888	0.4329	-0.190764	0.350571	0.880713		-0.0729316	0.240333	-0.0261512	0.696426	-0.0707714	0.427295	-0.12506	0.0378594	-0.100305
uc010qxv / AK301512								0	0				0	0		discarded. too few reads
HSPA5	0.49581	2.34124e-07	8.4909e-08	33.2623	30.3717	1.0316	0.0964463	839.887	595.617	0.39186	0.0203569	0.0112913	769.854	609.221			-0.367007	0.101726	-0.0700877	0.769048	0.239187	0.355176	-0.0537215	0.807659			0.0700877	0.769048	0.0403966	0.844663	0.0647274	0.753412	0.0831203	0.692836	0.290887	0.178114	0.0173422	0.932989	0.570662		0.0548464	0.377516	-0.0491462	0.463235	0.0811353	0.362591	-0.0566725	0.348246	0.0649031
uc004bpn / NM_005347	0.49581	0.271273	8.4909e-08	33.2623	30.3717	1.0316	0.0964463	839.887	595.617	0.39186	0.798318	0.0112913	769.854	609.221			-0.367007	0.101726	-0.0700877	0.769048	0.239187	0.355176	-0.0537215	0.807659			0.0700877	0.769048	0.0403966	0.844663	0.0647274	0.753412	0.0831203	0.692836	0.290887	0.178114	0.0173422	0.932989	0.570662		0.0548464	0.377516	-0.0491462	0.463235	0.0811353	0.362591	-0.0566725	0.348246	0.0649031
IRS1	0.685748	0.000740947	0.0004011	56.8282	65.662	1.42938	-0.739794	42.5713	26.4659	0.611392	0.0784057	0.0512251	45.6972	33.2973			0.183503	0.425903	-0.210263	0.373582	0.138637	0.595662	-0.228317	0.294719			0.0100125	0.966582	-0.328829	0.100959	-0.105586	0.607708	-0.27113	0.18987	-0.224777	0.302473	-0.132957	0.517314	1.30308		0.00141844	0.981805	-0.141727	0.0336027	-0.0057933	0.948253	0.00316606	0.958242	0.401219
uc002voh / NM_005544	0.685748	4.39027e-11	0.0004011	56.8282	65.662	1.42938	-0.739794	42.5713	26.4659	0.611392	4.46338e-07	0.0512251	45.6972	33.2973			0.183503	0.425903	-0.210263	0.373582	0.138637	0.595662	-0.228317	0.294719			0.0100125	0.966582	-0.328829	0.100959	-0.105586	0.607708	-0.27113	0.18987	-0.224777	0.302473	-0.132957	0.517314	1.30308		0.00141844	0.981805	-0.141727	0.0336027	-0.0057933	0.948253	0.00316606	0.958242	0.401219
ADPGK	0.393225	6.55509e-07	2.46472e-07	26.4422	20.4783	0.769197	-0.0472088	52.4127	39.9084	0.499914	0.000265702	7.64544e-05	56.4479	39.959			0.183503	0.425903	0.250313	0.28714	-0.23614	0.361522	0.214886	0.324794			-0.0500626	0.833979	-0.00565553	0.978125	0.132691	0.518159	-0.119139	0.570562	-0.0793329	0.718983	0.271694	0.179382	0.488931		0.0886526	0.153244	0.0166827	0.803467	0.0177875	0.842041	0.0635323	0.292914	0.0767037
uc002ave / AL136873	1.67215	0.000626074	0.00423443	156.512	97.3811	3.42493	-6	1.78357	0.559658	0.798752	0.0123471	0.196417	0.817646	0.606677		~unreliable	-0.100504	0.701128	-0.0731272	0.787821	-0.121549	0.678923	0.215499	0.39045			-0.09245	0.753264	-0.395287	0.0845247	0.0170878	0.942997	-0.0901111	0.713718	0.264619	0.304707	-0.0189219	0.93689	3.24364		0.00919313	0.882493	0.153342	0.0213946	-0.193822	0.0283678	0.185104	0.00201541	0.0737579
uc002avf / NM_031284	0.104941	0.0134772	0.184255	46.5618	28.2368	0.687567	-0.997538	14.2281	13.2299	0.592638	0.0779874	0.00468761	16.9223	12.8409			-0.116775	0.614197	0.110138	0.643904	-0.219382	0.397545	0.214886	0.324794			-0.0700877	0.769048	0.117958	0.566036	-0.114487	0.577599	-0.0193947	0.926684	-0.0793329	0.718983	0.283256	0.160854	0.710607		-0.00118204	0.984837	-0.0314115	0.63931	0.0885006	0.320516	-0.038837	0.520533	0.0590029
uc002avg / EU831541								0	0.0684005				0	0.0730893		discarded. too few reads
uc002avh / NR_023319	0.27464	1.0663e-06	0.421904	159.4	140.318	2.56354	-6	0.37375	0.308963	2.08471	0.00474637	0.121275	0.606101	0.312016		~unreliable	0.307255	0.331313	-0.11547	0.735302	0.338648	0.372688	0.107417	0.714733			-0.222718	0.464552	0.0121566	0.965702	0.020261	0.942865	-0.0952694	0.735562	-0.235339	0.417978	-0.279145	0.313672	3.56557		0.0298417	0.631299	0.0163897	0.80685	-0.035654	0.689489	-0.026273	0.663872	0.341429
uc002avi / NR_023318	0.252431	1	0.0779937	45.4975	46.6829	0.822289	-0.82489	2.91048	2.44329	0.302878	1	0.0344568	3.28994	2.55836			0.0834106	0.719253	0.150188	0.527378	-0.225476	0.384228	0.214886	0.324794			0.0500626	0.833979	-0.0311054	0.8801	-0.0356	0.862925	-0.0672878	0.749289	-0.0528886	0.810588	0.144518	0.481202	0.881024		-0.0403074	0.516776	0.0186365	0.781001	-0.0726928	0.414822	0.0378872	0.530791	-0.153407
uc002avj / BC018074								0.0678257	0.0572459				0.0987353	0.0638811		discarded. too few reads
uc010ukw / AK294391	0.491467	2.34982e-21	1.79641e-07	29.2929	26.8598	0.912787	-0.00757631	32.0995	22.8324	0.512452	0.00234267	4.09795e-05	34.1598	22.8947			0.31696	0.161525	0.370463	0.107857	-0.379348	0.133162	0.147734	0.501136			-0.0100125	0.966582	0.0206023	0.920428	0.244346	0.228981	-0.0534345	0.799747	-0.0528886	0.810588	0.306379	0.127939	0.497268		0.0995274	0.108674	0.00135265	0.983902	0.0125473	0.88821	0.0558283	0.355486	0.082604
APOD	-0.993268	0.300101	0.244883	205.054	68.9086	0.741613	-4.2476	11.7542	23.399	-1.52118	0.319893	0.261886	15.8339	25.2701			0.633921	0.00203025	0.0700877	0.769048	0.0914091	0.727154	0.0134304	0.951502			-0.150188	0.527378	-0.0351451	0.864661	0.0190137	0.926546	-0.159908	0.445143	-0.436331	0.0373878	-0.109834	0.593257	2.67551		0.108511	0.0801525	0.165173	0.0131065	-0.0554293	0.534312	0.0623715	0.30184	0.306815
uc003fur / NM_001647	-0.992874	4.88599e-06	0.245201	205.054	68.9569	0.741177	-4.2476	11.7424	23.3692	-1.51941	0.000314408	0.262479	15.8249	25.2344			0.633921	0.00203025	0.0700877	0.769048	0.0914091	0.727154	0.0134304	0.951502			-0.150188	0.527378	-0.0351451	0.864661	0.0190137	0.926546	-0.159908	0.445143	-0.436331	0.0373878	-0.109834	0.593257	2.67422		0.108629	0.0798221	0.165774	0.0127736	-0.0559242	0.530663	0.0618438	0.305957	0.312715
uc011bsx / AK294523								0.00799201	0.0219596				0.00801686	0.025185		discarded. too few reads
COL6A3	0.852878	0.0284835	0.0189131	110.584	115.971	2.56394	-0.645549	492.683	272.788	0.70355	0.113302	0.0770455	616.733	361.265			0.133457	0.56413	0.0500626	0.833979	-0.16606	0.52414	-0.241747	0.266436			-0.0100125	0.966582	0.0343371	0.867745	0.264168	0.192212	0.21255	0.307701	0.237999	0.274149	-0.398871	0.0435417	2.2179		0.0033097	0.957562	-0.0694359	0.299741	0.0168268	0.85047	-0.0136141	0.821856	0.141607
uc002vwj / BX641155	1.28121	1	9.029e-05	86.3051	100.319	2.8052	0.0965734	155.811	64.1084	1.09279	0.930933	0.00115182	189.042	82.9571			0.350325	0.119494	0.190238	0.421763	-0.181295	0.4862	-0.147734	0.501136			-0.0300376	0.899961	0.0828131	0.687544	0.354787	0.0753278	0.104098	0.620464	0.0132221	0.952253	-0.248572	0.220776	1.98682		0.0293145	0.637342	-0.0353191	0.598193	0.0792139	0.374106	0.0763021	0.206332	0.147507
uc002vwl / NM_004369	1.92218	0.408154	0.00289619	157.121	131.49	3.96573	-2.07988	10.7038	2.82425	1.57711	0.46107	0.00472765	14.5763	4.30493			-0.0166821	0.942784	0.0500626	0.833979	-0.196529	0.449643	-0.214886	0.324794			0.130163	0.584406	0.155931	0.446859	0.262146	0.195765	0.395019	0.0506663	0.264443	0.222711	-0.341063	0.0881728	3.12846		0.0042566	0.945437	-0.0635106	0.342971	-0.030602	0.731669	-0.0708347	0.240825	0.109214
uc002vwo / NM_057167	3.9382	1	0.000102936	152.161	90.3963	5.49461	0.566785	52.1987	3.40521	4.54867	0.264717	8.80628e-05	64.4282	3.51857			-0.450564	0.0403881	-0.100163	0.674369	-0.183692	0.480353	-0.161324	0.462111			-0.0100276	0.966532	0.130975	0.523634	0.212532	0.297238	0.276885	0.180272	0.264705	0.222236	-0.156187	0.446105	3.41471		-0.00721041	0.907708	-0.0976912	0.144097	-0.0299563	0.737122	-0.0954041	0.11379	0.100305
uc002vwp / BX641155	-0.106782	2.056e-22	0.447304	101.055	113.635	1.56822	-2.51942	0.354795	0.382052	0.0480174	0.0146002	0.629516	0.491179	0.511673		~unreliable	0.422577	0.150281	0	1	-0.226192	0.529753	-0.358057	0.208749			-0.362372	0.247034	-0.276108	0.283388	0.224699	0.385913	-0.209935	0.435168	-0.0177192	0.952059	-0.527645	0.0294943	2.43949		0.00969747	0.876097	-0.0239051	0.721368	-0.033012	0.711438	0.0265032	0.661108	0.262578
uc002vwq / NM_057165								0	0.0145354				0	0.0402868		discarded. too few reads
uc002vwr / NM_057164	1.22094	8.4969e-35	0.0213029	139.867	122.256	2.82578	-6	0.483314	0.207343	0.091162	6.19826e-06	0.345176	0.456995	0.267048		~unreliable	0.0445435	0.885113	0.178174	0.560312	-0.100334	0.769124	-0.25064	0.387427			0.493829	0.146878	0.246901	0.375007	0.32198	0.241866	0.102694	0.715713	-0.241402	0.449729	-0.472456	0.0753455	2.31253		0.0557403	0.369779	-0.0681883	0.308529	0.062562	0.482958	-0.0333688	0.580947	0.3973
uc010znj / NM_057166	0.403646	0.0506104	0.2688	125.996	123.716	2.15083	-1.86837	263.992	199.564	0.255316	0.192398	0.735906	328.257	268.419			0.0667285	0.773818	0.0300376	0.899961	-0.208717	0.421439	-0.295468	0.171066			0.0100125	0.966582	0.0395887	0.847734	0.198632	0.330675	0.219279	0.292272	0.237999	0.274149	-0.445116	0.0226889	2.39265		-0.00638299	0.918259	-0.07665	0.252196	-0.00957786	0.914551	-0.0602607	0.318527	0.153407
uc010znk / AK308451								0	0.0256857				0	0.0476261		discarded. too few reads
RAB11B	-0.371238	8.75437e-11	2.26446e-11	24.0292	18.343	0.0849504	-0.721555	101.986	131.915	-0.285596	0.00446434	0.0019405	103.315	125.311			-0.0500464	0.82943	0.130163	0.584406	-0.17063	0.512617	0.107443	0.625578			0.0700877	0.769048	0.372861	0.0606528	-0.101946	0.620211	0.194739	0.350914	-0.0132221	0.952253	0.0751495	0.715216	0.395651		-0.0574469	0.355282	-0.0105206	0.875297	0.0242794	0.785594	-0.0189964	0.753379	-0.318615
uc002mju / NM_004218	-0.395091	1	3.37737e-12	24.7431	18.9567	0.0626812	-0.755223	97.4832	128.193	-0.317723	0.391472	0.00113557	98.0667	121.511			-0.0166821	0.942784	0.130163	0.584406	-0.149301	0.567378	0.107443	0.625578			0.0500626	0.833979	0.407198	0.0389569	-0.101946	0.620211	0.187614	0.369155	-0.0264443	0.904665	0.0635881	0.757624	0.411614		-0.0677306	0.275615	-0.0226944	0.734938	0.0347016	0.697373	-0.0241676	0.689349	-0.306815
SLC25A1	-0.386351	2.85608e-05	1.3176e-05	38.2866	28.7493	0.171391	-1.07141	101.692	132.92	-0.441934	2.7082e-05	4.622e-06	92.2546	121.664			0.0500464	0.82943	-0.0300376	0.899961	-0.315361	0.217579	0.0671519	0.760798			-0.330413	0.154783	0.0533235	0.795859	0.356405	0.0739129	0.295671	0.151292	0.317332	0.140093	0.0751495	0.715216	0.338028		0.041253	0.506981	-0.0290068	0.665182	0.0932168	0.295301	0.014986	0.80425	-0.21241
uc002zoy / NR_033687	-0.0121553	1	0.652234	45.4673	29.3119	0.601072	-0.864624	45.3593	45.7431	-0.248691	0.00962957	0.199161	41.2382	44.3873			0.116775	0.614197	-0.230288	0.328679	0.280321	0.275804	-0.0537215	0.807659			-0.410513	0.072197	-0.0290856	0.887836	0.35236	0.0774888	0.0162282	0.93863	-0.145444	0.507869	-0.0635881	0.757624	0.459947		0.0426715	0.492472	-0.073043	0.275273	0.177263	0.0453157	0.00886498	0.883439	-0.218311
uc002zoz / NM_005984	-0.678074	1	1.0847e-09	50.4113	41.1234	-0.0110316	-1.642	48.5322	77.6516	-0.564454	1	0.000126747	44.8097	67.8393			0.100093	0.665972	0.0901127	0.705566	-0.452475	0.0682017	0.174595	0.425578			-0.0300376	0.899961	0.149064	0.467366	0.161414	0.430837	0.349897	0.0864191	0.304109	0.158304	0.15608	0.44642	0.55366		-0.0192672	0.756709	-0.0293074	0.661926	0.0425618	0.633345	-0.0422142	0.4849	-0.188809
HDAC4	-0.398809	1.37741e-07	4.81177e-08	36.7223	66.599	0.228987	-0.884464	25.3374	33.4053	-0.481728	0.00875334	0.00424829	24.4525	38.8521			0	1	-0.0300376	0.899961	-0.0304697	0.907584	-0.456633	0.0285015			0.130163	0.584406	-0.0985678	0.631903	-0.083741	0.684219	0.0154366	0.941619	0.171888	0.4329	-0.387309	0.0506023	0.704771		-0.0693855	0.264027	0.0225441	0.736629	-0.0211062	0.813065	-0.0660652	0.274055	0.0649031
uc002vyk / NM_006037	-1.47178	1.53509e-53	3.42535e-11	115.109	112.566	0.0902032	-6	1.47031	4.07813	-3.30068	1.49054e-06	0.00110436	1.05662	5.12009			-0.190885	0.420155	-0.109109	0.656581	0.112889	0.677217	-0.196724	0.380227			0.109109	0.656581	0.0224606	0.915133	-0.429675	0.0320625	-0.079293	0.712651	-0.172666	0.442249	-0.222375	0.28534	3.04123		-0.113769	0.0664853	-0.0687053	0.304867	0.00556981	0.950246	-0.0259929	0.66724	0.00634458
uc010fyy / BC039904	-0.339072	4.50315e-06	7.89746e-07	35.0534	61.0037	0.22188	-0.773772	22.8265	28.8742	-0.401511	0.145709	0.00561258	22.2216	33.0878			0.0667285	0.773818	0.0100125	0.966582	-0.0517985	0.843488	-0.470063	0.0236134			0.170213	0.473089	-0.0997797	0.627698	-0.0412637	0.84137	0.022957	0.913264	0.211554	0.332532	-0.398871	0.0435417	0.690777		-0.0575651	0.354292	0.0269027	0.688152	0.00110626	0.990112	-0.068387	0.257509	0.0472023
uc010fyz / AK310603								0.0272616	0.0510479				0.0212417	0.0834441		discarded. too few reads
uc010fza / AK308791	0.724629	1.72577e-09	0.0421971	86.5952	100.254	2.14072	-1.56047	0.521684	0.315699	1.97612	0.00950165	0.0312593	0.721698	0.344726		~unreliable	0.104679	0.710435	0.347183	0.204844	-0.236352	0.415919	-0.317168	0.214812			0.582975	0.0286649	0.0389193	0.870592	0.162318	0.49415	0.413726	0.0782644	0.536745	0.0263185	-0.473047	0.0351594	2.5445		-0.0456443	0.462797	-0.0135312	0.840036	0.0222486	0.803147	-0.0770695	0.201792	-0.182909
uc010fzb / AK310488								0	0				0	0		discarded. too few reads
uc010znz / AK303617								0.0473056	0.0213904				0.0402617	0.0333233		discarded. too few reads
uc010zoa / AK303368								0.00181604	0				0	0		discarded. too few reads
PDK3	0.472291	0.000902897	0.000498399	48.1626	32.1315	1.18979	-0.381965	14.59	10.5167	0.632602	0.00661617	0.00303462	15.812	9.88859			-0.0166821	0.942784	0.190238	0.421763	0.202623	0.435423	-0.268608	0.215238			0.0300376	0.899961	-0.0206023	0.920428	-0.0125409	0.951516	-0.0823286	0.695624	-0.145444	0.507869	-0.121395	0.554691	0.931064		-0.0141844	0.819593	-0.0596668	0.373031	0.0827947	0.352826	-0.0294444	0.626221	0.0177009
uc004dbg / NM_005391	0.203629	1	0.202196	81.3497	59.2581	1.4973	-1.27913	1.59169	1.38217	0.927828	0.0821306	0.0159792	2.08563	1.23459		~unreliable	-0.0333642	0.885839	0.330413	0.154783	-0.414388	0.0981775	0.0940127	0.669618			0.170213	0.473089	0.0545354	0.791319	0.0691774	0.737028	0.0534345	0.799747	-0.132221	0.547574	0.352625	0.0772504	1.68059		0.0264776	0.670268	-0.0308103	0.645739	0.0996216	0.263218	-0.116406	0.0534001	0.171108
uc004dbh / NM_001142386	0.514878	1	0.000313864	48.2842	33.9785	1.20686	-0.420097	12.9483	9.06189	0.60493	1	0.00456102	13.6045	8.60345			-0.0667285	0.773818	0.130163	0.584406	0.263563	0.306713	-0.214886	0.324794			-0.0300376	0.899961	0.0206023	0.920428	-0.00202273	0.992176	-0.0775789	0.712432	-0.18511	0.39778	-0.15608	0.44642	0.912416		-0.0208038	0.737988	-0.0683838	0.307141	0.0864628	0.331829	-0.0180466	0.76534	0.0118006
PFKL	-0.430899	2.15618e-07	7.76226e-08	33.45	27.7647	0.0877194	-1.07994	298.178	401.966	-0.369923	0.013331	0.00686103	273.036	348.656			-0.283596	0.21284	0.150188	0.527378	-0.57283	0.0162411	0.214886	0.324794			0.0500626	0.833979	-0.0270657	0.895582	0.211982	0.298519	0.2173	0.296759	0.317332	0.140093	0.202326	0.321576	0.579282		-0.0124114	0.841827	0.0489959	0.464606	-0.0779621	0.381726	-0.0112923	0.851852	-0.224211
uc002zek / NR_024108	-0.496448	1	0.0983852	91.7303	70.4447	0.71429	-2.49827	2.5731	3.62997	-0.505993	1	0.098166	2.14957	2.96409			-0.250232	0.27395	-0.210263	0.373582	0.26661	0.300947	0.241747	0.266436			-0.210263	0.373582	-0.232281	0.253514	0.132691	0.518159	0.0775789	0.712432	0.264443	0.222711	0.00578073	0.977641	1.74211		0.0225771	0.716575	-0.0444875	0.506739	0.0372494	0.676357	-0.0263841	0.662538	0.0472023
uc002zel / NM_002626	-0.46683	1	4.89553e-09	33.692	27.9908	0.0656564	-1.09091	280.78	388.058	-0.395089	1	0.00405188	257.57	334.744			-0.283596	0.21284	0.130163	0.584406	-0.577401	0.0152201	0.201456	0.356649			0.0300376	0.899961	0.0012119	0.995312	0.209959	0.303261	0.225612	0.278203	0.251221	0.247564	0.190764	0.350571	0.566984		-0.0161939	0.79457	0.0429841	0.521219	-0.0690538	0.438626	-0.0229012	0.704847	-0.236011
uc002zem / AK054735	0.50685	1	0.0206643	77.435	60.4992	1.48168	-0.696277	9.28352	6.53335	0.126868	1	0.621089	8.16012	6.90914			-0.166821	0.469834	-0.0100125	0.966582	-0.254422	0.324404	0.0537215	0.807659			0.0700877	0.769048	-0.282372	0.16222	0.147255	0.472847	0.00277068	0.989513	0.317332	0.140093	-0.0520266	0.800725	1.383		0.0605202	0.330089	0.143681	0.0312084	-0.240524	0.00624203	0.113978	0.0586079	-0.21241
uc002zen / AK098228	0.828899	1	0.000952546	80.8655	54.5149	1.81165	-0.720669	3.12642	1.76004	0.973035	1	0.0152257	3.17884	1.82676			-0.266914	0.242151	0.0300376	0.899961	-0.418958	0.0941558	0.0805823	0.714736			0.150188	0.527378	-0.200367	0.326381	0.175573	0.39094	0.0886616	0.673431	0.396664	0.0609348	-0.0520266	0.800725	1.5508		0.121631	0.0496604	0.177798	0.00750755	-0.261455	0.00287266	0.122949	0.041245	0.041302
uc011afd / AK303605	0.128111	1	0.377722	88.5313	60.2381	1.26386	-1.68203	0.444452	0.406686	0.189241	0.793961	0.615888	0.402829	0.367013		~unreliable	-0.416205	0.178374	-0.0597614	0.861441	-0.377964	0.355918	0.11767	0.688694			-0.243975	0.421814	0.00677247	0.980141	-0.116473	0.66751	-0.0269916	0.920959	0.216506	0.438315	-0.156315	0.563188	1.61106		-0.0386536	0.534137	0.0483206	0.47079	-0.0364342	0.683055	-0.0478087	0.428883	-0.179969
LEP								0.0575465	0.6646				0.249646	1.12075		discarded. too few reads	0.318275	0.313348	0.193649	0.568322	-0.412393	0.309959	-0.12943	0.659217			-0.139374	0.66574	-0.284911	0.284813	0.271329	0.309385	-0.091348	0.746109	-0.0309295	0.912868	-0.364735	0.164832	4.1325
uc003vml / NM_000230								0.0545683	0.651747				0.236964	1.10138		discarded. too few reads	0.318275	0.313348	0.193649	0.568322	-0.412393	0.309959	-0.12943	0.659217			-0.139374	0.66574	-0.284911	0.284813	0.271329	0.309385	-0.091348	0.746109	-0.0309295	0.912868	-0.364735	0.164832	4.16108
uc003vmm / D49487								0.000981338	0.00704346				0.00471006	0.00727428		discarded. too few reads
RPS6	0.622898	0.000874621	0.000480459	63.4672	42.7661	1.42086	-0.172148	2466.56	1601.7	0.434838	0.0424449	0.0259197	2569.48	1710.72			0.0834106	0.719253	0.210263	0.373582	0.191959	0.460461	0.174595	0.425578			0.170213	0.473089	0.197943	0.332388	-0.148064	0.470391	-0.136951	0.513896	-0.237999	0.274149	0.179203	0.381063	1.02278		0.00200946	0.974226	0.0888238	0.184323	0.113915	0.200427	0.0405256	0.502551	-0.0944046
uc003znv / NM_001010	0.626889	3.06915e-19	0.000525077	64.0194	43.7198	1.41246	-0.173901	2401.72	1555.28	0.437931	2.1064e-05	0.0260724	2524.63	1672.29			0.100093	0.665972	0.210263	0.373582	0.191959	0.460461	0.174595	0.425578			0.170213	0.473089	0.197943	0.332388	-0.146041	0.476543	-0.136951	0.513896	-0.237999	0.274149	0.179203	0.381063	1.02756		0.000945628	0.98787	0.0901765	0.177703	0.113508	0.202053	0.0378872	0.530791	-0.0944046
uc003znw / J03537	0.416469	0.691927	0.0387583	112.409	56.2113	1.91128	-1.06559	38.6836	28.9839	0.386579	0.5933	0.0545064	29.2235	22.1227			-0.23355	0.308249	-0.0700877	0.769048	0.173677	0.505002	0.161165	0.46256			-0.0700877	0.769048	0.0250459	0.903337	-0.0788865	0.701676	-0.172573	0.409424	-0.330554	0.123426	0.179203	0.381063	0.833487		0.0602838	0.331986	0.00946853	0.88768	-0.0155458	0.861735	0.1468	0.014647	0.159308
SLC2A3	0.696756	0.00921328	0.00577366	91.3114	59.0436	2.00352	-0.932113	30.2833	18.6835	0.598744	0.054449	0.0336858	33.3155	21.3074			0.283596	0.21284	0.170213	0.473089	-0.324502	0.203809	0.0940127	0.669618			0.0700877	0.769048	-0.11917	0.562024	0.290869	0.149419	0.0205822	0.922208	0.132221	0.547574	-0.15608	0.44642	1.21923		0.111348	0.0725214	0.100547	0.132681	-0.044687	0.616465	0.0961428	0.111006	0.165208
uc001qtr / NM_006931	0.699991	2.11138e-07	0.00565238	91.4467	58.8497	2.00197	-0.934069	29.8978	18.4044	0.602033	0.00131507	0.0328219	32.8187	20.9242			0.300278	0.185983	0.170213	0.473089	-0.324502	0.203809	0.107443	0.625578			0.0700877	0.769048	-0.0977598	0.634713	0.290869	0.149419	0.0296858	0.88798	0.132221	0.547574	-0.144518	0.481202	1.21634		0.112175	0.0704105	0.101899	0.127522	-0.0445997	0.617155	0.0975148	0.105978	0.171108
REPIN1	0.390507	6.8352e-05	3.33558e-05	35.8045	23.6642	0.899257	-0.340724	236.634	180.519	0.51132	0.000954067	0.000323281	244.482	174.168			-0.23355	0.308249	-0.130163	0.584406	0.269657	0.295245	0.0671519	0.760798			-0.310388	0.182894	0.0682703	0.740359	-0.0388364	0.850595	-0.0566009	0.788137	0.0264443	0.904665	-0.179203	0.381063	0.623475		-0.0625297	0.314255	0.00811588	0.903642	0.0630858	0.479294	0.00348267	0.95407	-0.0531026
uc003whc / NM_001099696	0.310362	3.10244e-14	0.0157849	55.2843	47.3994	1.00542	-0.994605	55.5752	44.818	0.823596	0.015024	0.000547809	64.9962	45.1566			0.200185	0.384274	-0.0300376	0.899961	0.144731	0.579429	0	1			-0.210263	0.373582	-0.137349	0.503444	-0.302196	0.133497	-0.0965778	0.64606	0.198332	0.36431	-0.190764	0.350571	1.0471		0.000354611	0.995451	0.0181856	0.78617	-0.0170597	0.848425	-0.0432695	0.47404	0
uc003whd / AK292670	0.764407	0.0258862	0.00637794	82.0653	101.013	1.90957	-6	8.09325	4.76446	1.02745	0.54871	0.0727061	7.36844	3.93103			-0.346658	0.158744	-0.334841	0.174394	0.344269	0.208928	0.212398	0.368637			-0.421637	0.0918544	-0.232235	0.286283	0.00175118	0.993673	-0.238513	0.285094	-0.078433	0.742394	0.0447811	0.839223	5.51635		-0.0685542	0.269806	0.00775604	0.907895	0.0253481	0.7764	0.0690363	0.253007	0.0354017
uc003whe / NM_014374	0.589662	3.70334e-06	2.57214e-07	40.8587	20.5741	1.1258	-0.284406	112.111	74.4975	0.567966	0.0096595	0.000231441	109.744	70.8254			-0.31696	0.161525	-0.170213	0.473089	0.106644	0.683731	-0.0268608	0.90317			-0.350438	0.129821	0.096144	0.640347	0.241514	0.234592	-0.0075204	0.97154	-0.0661107	0.764404	-0.225449	0.268137	0.663818		-0.09409	0.129484	-0.00120235	0.985691	0.0946141	0.28809	0.0487574	0.419769	-0.100305
uc010lpq / NM_013400	-0.619769	1	0.0121606	86.9137	60.6949	0.396123	-6	6.88312	10.5768	0.490898	1	0.383973	8.333	10.5181			0.118167	0.61977	0.109109	0.656581	-0.220804	0.411197	0.0595755	0.792276			0.0872872	0.722346	-0.146124	0.485822	-0.0503443	0.811117	0.127984	0.551188	0.488168	0.0211673	-0.0649405	0.757774	3.23483		0.00970542	0.875996	-0.0613857	0.359393	0.108478	0.222902	-0.172406	0.00406893	-0.171679
uc010lpr / NM_001099695	0.133186	0.738098	0.143849	43.08	32.2	0.761174	-0.764832	49.6127	45.2376	0.330405	0.315955	0.0319828	53.2514	43.0663			-0.400371	0.0721012	-0.0300376	0.899961	0.0929325	0.722774	0.161165	0.46256			-0.130163	0.584406	0.0828131	0.687544	0.0101136	0.960892	0.0593716	0.778014	0.0264443	0.904665	-0.086711	0.673616	0.774426		-0.0579197	0.35133	0.00631235	0.924983	0.110422	0.21467	-0.0597331	0.322791	-0.082604
PIK3R1	-0.440251	0.000578148	0.000309887	50.328	26.9103	0.224024	-1.20351	64.4599	87.4618	-0.485637	0.000843945	0.000276814	58.6581	85.3767			-0.283596	0.21284	-0.210263	0.373582	0.0594159	0.820799	-0.0940127	0.669618			-0.110138	0.643904	-0.000403966	0.998437	-0.274282	0.175112	-0.00989527	0.962558	0.18511	0.39778	-0.121395	0.554691	0.644958		-0.0589835	0.342539	0.0163821	0.806938	0.0751673	0.399076	-0.0422142	0.4849	-0.153407
uc003jva / NM_181523	-0.538343	1	0.000657222	69.2432	42.3438	0.500526	-1.86722	25.9255	37.6518	-0.683138	1	0.000294287	23.1542	39.2393			-0.266914	0.242151	-0.170213	0.473089	0.0731272	0.780307	-0.214886	0.324794			0.0300376	0.899961	0.012119	0.953145	-0.310287	0.122902	0.0858909	0.683109	0.304109	0.158304	-0.271694	0.179382	0.855524		-0.0312057	0.615776	0.0163821	0.806938	-0.0202038	0.820921	-0.0798903	0.185725	-0.0708034
uc003jvc / NM_181524	-1.291	1	2.37999e-05	131.404	68.9678	0.111129	-6	4.05692	9.92719	-1.34044	0.176139	0.0333817	4.35169	7.87416			-0.116775	0.614197	0.0500626	0.833979	-0.175201	0.501214	-0.0402911	0.855169			-0.0700877	0.769048	0.11917	0.562024	-0.074841	0.716338	0.172573	0.409424	-0.0396664	0.857392	-0.00578073	0.977641	3.55214		0.029596	0.634112	-0.00120549	0.985653	-0.0104319	0.906964	-0.0114384	0.849958	0.0118399
uc003jvd / NM_181504	-0.0598235	1.20489e-06	0.879091	54.4186	42.737	0.698703	-1.09334	24.2114	25.2365	-0.231525	0.015024	0.291279	21.1328	23.1925			0.333642	0.139393	0.0300376	0.899961	-0.0258992	0.921403	0.147734	0.501136			-0.190238	0.421763	0.0682703	0.740359	0.0902137	0.661188	-0.135763	0.517587	-0.132221	0.547574	0.086711	0.673616	0.881014		-0.0178487	0.774117	0.0575627	0.390151	0.0799126	0.369893	0.0444304	0.46225	-0.123906
uc003jve / AK126345	-0.212562	0.653866	0.412668	79.9058	70.4931	0.974314	-1.61668	0.844469	0.978523	-0.607423	0.437605	0.0289576	0.656129	1.12585		~unreliable	-0.0999876	0.674909	-0.174574	0.474727	-0.0430055	0.874347	-0.0947191	0.675009			-0.0654654	0.790032	-0.042226	0.84116	-0.148474	0.478756	0.0944389	0.660706	0.172666	0.442249	-0.271791	0.18875	1.58814		0.0657821	0.289696	0.121819	0.0681669	-0.131998	0.13748	0.0234822	0.697721	0.236011
uc011crb / AK294919								0.134361	0.113379				0.094061	0.135824		discarded. too few reads
RANBP2	0.465458	0.00014323	7.2188e-05	48.541	22.761	0.925988	-0.00203995	137.862	99.8456	0.56996	0.0288892	0.0167172	128.505	99.0149			-0.31696	0.161525	-0.350438	0.129821	0.246804	0.33959	-0.188025	0.390257			-0.130163	0.584406	-0.218142	0.284366	-0.335369	0.0939629	-0.02929	0.889465	0.304109	0.158304	-0.202326	0.321576	0.733088		-0.104965	0.0905897	-0.0509497	0.446966	-0.0158952	0.85866	-0.0739804	0.220517	-0.171108
uc002tem / NM_006267	0.465458	1	7.2188e-05	48.541	22.761	0.925988	-0.00203995	137.862	99.8456	0.56996	1	0.0167172	128.505	99.0149			-0.31696	0.161525	-0.350438	0.129821	0.246804	0.33959	-0.188025	0.390257			-0.130163	0.584406	-0.218142	0.284366	-0.335369	0.0939629	-0.02929	0.889465	0.304109	0.158304	-0.202326	0.321576	0.733088		-0.104965	0.0905897	-0.0509497	0.446966	-0.0158952	0.85866	-0.0739804	0.220517	-0.171108
NUP153	0.362577	5.86135e-06	2.45395e-06	28.1786	15.4797	0.781309	-0.109622	68.5474	53.3144	0.427276	0.000360581	0.000108655	69.0149	51.7901			-0.100093	0.665972	-0.0100125	0.966582	-0.178248	0.49368	-0.33576	0.117274			-0.0100125	0.966582	0.0113111	0.956266	-0.316355	0.115369	0.0771831	0.713838	0.18511	0.39778	-0.283256	0.160854	0.430567		0.0174941	0.778487	0.0450882	0.501012	-0.204629	0.0205053	-0.056567	0.349146	0.106205
uc003ncd / NM_005124	0.243659	8.43385e-12	0.00576276	35.585	16.7671	0.744813	-0.517319	58.8998	49.7468	0.328097	1.49054e-06	0.00230147	60.2685	48.3205			-0.116775	0.614197	0.0500626	0.833979	-0.26661	0.300947	-0.188025	0.390257			0.0100125	0.966582	0.0702901	0.732948	-0.276305	0.171824	0.1512	0.470628	0.224777	0.302473	-0.190764	0.350571	0.508736		0.0105201	0.865681	0.0231453	0.729875	-0.17342	0.0502721	-0.108385	0.0722162	0.135707
uc010jpl / NM_001278210	1.36508	0.000208235	1.02146e-05	80.3816	85.797	2.37693	-0.692449	8.92567	3.46506	1.99128	0.019204	0.00128047	8.00908	3.41397			-0.039841	0.871356	-0.346658	0.158744	0.450509	0.091944	-0.250232	0.27395			-0.305505	0.203396	0.0878349	0.683185	-0.206242	0.333601	-0.224085	0.292504	-0.421038	0.057336	-0.214913	0.313216	2.79207		0.0226366	0.71586	0.0422345	0.528518	-0.027337	0.759372	0.111977	0.0632117	0.0354101
uc011dje / NM_001278209								0.229377	0.113496				0.290393	0.0663797		discarded. too few reads
TXN2	-0.340012	5.52053e-05	2.64985e-05	34.4164	21.4231	0.124656	-0.896985	84.8959	107.458	-0.494351	0.000514341	0.000160385	77.6289	107.036			0.266914	0.242151	-0.130163	0.584406	0.112738	0.666612	0.228317	0.294719			-0.350438	0.129821	0.0109071	0.957826	0.2403	0.237024	-0.127847	0.542514	-0.211554	0.332532	0.248572	0.220776	0.433356		0.00839245	0.892663	-0.0592159	0.37666	0.204192	0.0207821	-0.0352488	0.559812	-0.0236011
uc003apk / NM_012473	-0.333628	1	3.99698e-05	34.2849	21.3837	0.130903	-0.883763	84.1299	106.019	-0.488552	1	0.000157304	76.5158	105.248			0.23355	0.308249	-0.190238	0.421763	0.0776977	0.766923	0.174595	0.425578			-0.450564	0.0461891	-0.109475	0.594473	0.179214	0.381032	-0.216508	0.298565	-0.237999	0.274149	0.23701	0.243701	0.444151		0.0104019	0.867177	-0.0620715	0.354041	0.201077	0.0228516	-0.0378872	0.530791	-0.0236011
uc003apl / AK130187								0.389423	1.27012				0.952116	1.44108		discarded. too few reads	-0.173205	0.610542	-0.0870388	0.811038	-0.171457	0.684763	0.0445435	0.885113			0.521749	0.0997358	0.107036	0.715708	0.421927	0.132909	0.414106	0.141013	0.295804	0.32646	-0.0215917	0.941596	7.54625
PGM2	0.408759	1.90533e-05	8.58667e-06	31.5229	16.6077	0.864572	-0.189426	43.4741	32.7478	0.388153	0.00073928	0.000238541	43.6499	33.3164			0.250232	0.27395	0.0700877	0.769048	0.147778	0.571383	-0.120873	0.582743			-0.0901127	0.705566	-0.199963	0.327378	0.311096	0.121877	0.00593716	0.97753	0.18511	0.39778	0.0289037	0.888533	0.448609		-0.121395	0.0501088	-0.172838	0.00938467	0.151878	0.0870101	-0.170123	0.00459464	0.100305
uc011bya / AK303374	0.128298	4.61796e-05	0.478567	75.9224	63.0442	1.18835	-1.59376	0.407052	0.372416	0.20394	0.00696547	0.872547	0.465818	0.416262		~unreliable	-0.0327327	0.907807	0	1	0.118262	0.714323	0.0956573	0.724538			0.19518	0.522813	-0.392357	0.0966047	0.231462	0.340357	0.0348187	0.890905	0.433861	0.0931495	-0.218218	0.369452	0.95503		0.00703345	0.909963	-0.0177364	0.791329	-0.0191281	0.830308	-0.0324011	0.591969	-0.00590029
uc011byb / NM_018290	0.406799	1	1.04928e-05	31.7959	16.4868	0.870817	-0.183959	42.8737	32.3395	0.387156	1	0.00024119	43.1016	32.8438			0.250232	0.27395	0.0700877	0.769048	0.147778	0.571383	-0.134304	0.541228			-0.0901127	0.705566	-0.199963	0.327378	0.311096	0.121877	0.0110827	0.958068	0.198332	0.36431	0.0289037	0.888533	0.455595		-0.121159	0.0505606	-0.173289	0.00919831	0.155196	0.0802502	-0.168118	0.00510602	0.100305
uc011byc / AK297752								0.0300843	0.00932478				0.0174188	0.0159283		discarded. too few reads
AIMP1	0.413547	2.52866e-07	9.23802e-08	26.3573	19.7208	0.80877	0.0395034	69.6255	52.2731	0.230857	0.019195	0.0104421	65.3865	54.4316			0.0500464	0.82943	-0.0300376	0.899961	0.10512	0.688034	0.268608	0.215238			-0.250313	0.28714	0.237532	0.242633	-0.0161818	0.937463	-0.0577884	0.783794	-0.171888	0.4329	0.260133	0.199345	0.386846		-0.099882	0.107414	-0.0569615	0.395128	0.164832	0.0629831	0.0258562	0.668886	-0.377618
uc003hyg / NM_004757	0.761972	0.47352	0.0155066	90.2171	85.8825	2.23472	-2.27384	0.51883	0.305949	0.410843	0.418301	0.504463	0.386457	0.3055		~unreliable	-0.119523	0.726314	0.0645497	0.850443	0.00749111	0.983614	0.36724	0.240267			-0.265908	0.457739	-0.443988	0.111751	-0.292315	0.310513	-0.378876	0.181578	-0.0597614	0.861441	-0.01849	0.949975	2.23772		0.0250845	0.686676	0.118847	0.0752261	-0.086389	0.332243	0.145748	0.0153798	0.337418
uc003hyh / NM_001142416	0.421823	1.31203e-49	1.12878e-07	27.1275	21.0968	0.822835	0.0294675	68.9859	51.4966	0.272237	1.49054e-06	0.0055845	64.9722	53.4626			-0.0500464	0.82943	0.170213	0.473089	-0.0426576	0.870867	0.174595	0.425578			-0.0300376	0.899961	0.370437	0.0624806	0.134714	0.511743	0.0902448	0.667923	-0.0661107	0.764404	0.202326	0.321576	0.404416		-0.1	0.106997	-0.0698868	0.296606	0.168675	0.0570037	0.0196296	0.745436	-0.401219
uc011cfg / NM_001142415								0	0				0	0		discarded. too few reads
ALDOB	0.661814	0.0193333	0.0124248	240.159	608.166	2.9175	-3.03972	26.1653	16.5386	0.934475	0.33112	0.272335	25.0582	12.3928			0.0166821	0.942784	0.110138	0.643904	-0.585018	0.0136313	-0.228317	0.294719			0.0500626	0.833979	-0.0783694	0.703544	0.4094	0.0378108	0.161887	0.439455	0.251221	0.247564	0.0635881	0.757624	2.66802		-0.041253	0.506981	-0.129854	0.0517501	0.107249	0.22822	-0.115245	0.0558408	-0.20651
uc004bbk / NM_000035	0.661814	1	0.0124248	240.159	608.166	2.9175	-3.03972	26.1653	16.5386	0.934475	1	0.272335	25.0582	12.3928			0.0166821	0.942784	0.110138	0.643904	-0.585018	0.0136313	-0.228317	0.294719			0.0500626	0.833979	-0.0783694	0.703544	0.4094	0.0378108	0.161887	0.439455	0.251221	0.247564	0.0635881	0.757624	2.66802		-0.041253	0.506981	-0.129854	0.0517501	0.107249	0.22822	-0.115245	0.0558408	-0.20651
EGR1	-0.148212	0.783958	0.727513	100.185	85.8514	1.28389	-1.83362	196.401	217.651	-0.873839	0.0330842	0.0195859	142.36	288.363			0.150139	0.515956	-0.0700877	0.769048	-0.164536	0.528007	-0.107443	0.625578			-0.0100125	0.966582	0.0525156	0.79889	0.342246	0.0870049	0.0882658	0.67481	0.118999	0.588644	-0.0635881	0.757624	1.44088		0.108156	0.0811504	0.044938	0.502441	-0.0119359	0.893624	-0.0522401	0.387298	-0.082604
uc003ldb / NM_001964	-0.148212	0.000226858	0.727513	100.185	85.8514	1.28389	-1.83362	196.401	217.651	-0.873839	0.0080646	0.0195859	142.36	288.363			0.150139	0.515956	-0.0700877	0.769048	-0.164536	0.528007	-0.107443	0.625578			-0.0100125	0.966582	0.0525156	0.79889	0.342246	0.0870049	0.0882658	0.67481	0.118999	0.588644	-0.0635881	0.757624	1.44088		0.108156	0.0811504	0.044938	0.502441	-0.0119359	0.893624	-0.0522401	0.387298	-0.082604
PRKCA	-0.442266	0.000104426	5.20738e-05	50.729	40.3093	0.299986	-1.21277	46.4091	63.0577	-0.429569	0.0147707	0.00772018	47.6954	64.1567			-0.200185	0.384274	-0.150188	0.527378	0.0609394	0.816277	-0.322329	0.133615			0.0901127	0.705566	-0.124826	0.543474	0.199037	0.329671	0.267172	0.196672	0.462775	0.0261746	-0.271694	0.179382	0.704501		-0.0413712	0.505763	0.0520018	0.437627	-0.0779621	0.381726	-0.0393647	0.514878	0.0767037
uc002jfo / AB209475								0.0213784	0.0174959				0.0167698	0.029426		discarded. too few reads
uc002jfp / NM_002737	-0.442779	1	5.11863e-05	50.7344	40.2928	0.299983	-1.21273	46.3765	63.0358	-0.429868	0.986418	0.00771329	47.6791	64.1261			-0.200185	0.384274	-0.150188	0.527378	0.0609394	0.816277	-0.322329	0.133615			0.0901127	0.705566	-0.124826	0.543474	0.199037	0.329671	0.267172	0.196672	0.462775	0.0261746	-0.271694	0.179382	0.704746		-0.0424351	0.494875	0.0509497	0.446966	-0.0759824	0.393968	-0.0397869	0.510378	0.0767037
NCOA2	-0.512269	6.20215e-05	2.99357e-05	50.7294	21.9792	0.152091	-1.61508	25.7835	36.7748	-0.141132	0.33112	0.272843	29.2918	34.0258			-0.450417	0.0404611	-0.0300376	0.899961	0.00914091	0.972224	-0.402911	0.0566188			0.370463	0.107857	0.0561513	0.785276	0.0699864	0.734061	0.386311	0.0564593	0.423109	0.0442603	-0.329502	0.100222	0.757773		-0.104255	0.0928022	-0.0368221	0.582703	-0.0425036	0.63381	-0.149649	0.0128136	0.0472023
uc003xyn / NM_006540	-0.550671	1	7.11792e-05	57.2785	27.6014	0.200461	-1.90765	16.9198	24.7836	-0.214149	1	0.164601	18.2722	22.8435			-0.450417	0.0404611	-0.0300376	0.899961	0	1	-0.389481	0.0662047			0.390488	0.0887139	0.128461	0.531701	-0.0339819	0.869102	0.374833	0.0648659	0.383442	0.0708981	-0.294817	0.143721	0.913659		-0.102364	0.0989134	-0.0342671	0.609146	-0.0656768	0.461393	-0.154293	0.0102564	0
uc011lfb / AK298528	-0.434695	5.16495e-15	0.000115394	42.9695	17.8131	0.0840009	-1.28363	8.79164	11.883	0.0197193	0.0626775	0.951011	11.017	11.1526			-0.333642	0.139393	0.170213	0.473089	-0.169107	0.516445	-0.228317	0.294719			0.410513	0.072197	0.0177745	0.931322	0.239491	0.238654	0.415601	0.0388151	0.409887	0.0520825	-0.167641	0.413025	0.535104		-0.0816786	0.188368	-0.0393771	0.556805	0.00771469	0.931127	-0.105641	0.0797772	0.141607
UBA52	0.375562	7.49172e-06	3.21644e-06	31.9584	14.6376	0.826169	-0.200611	536.384	413.448	0.356861	0.00146832	0.000544258	522.232	407.5			-0.0333642	0.885839	0.110138	0.643904	0.10512	0.688034	-0.0805823	0.714736			-0.130163	0.584406	0.191076	0.349769	0.0416682	0.839835	-0.0712459	0.735045	-0.277665	0.19957	-0.109834	0.593257	0.475683		-0.0806148	0.194207	-0.0492965	0.461867	0.159097	0.0728504	0.0428474	0.478368	-0.277313
uc002njr / NM_001033930	0.559458	1	1.31636e-05	39.3793	41.369	1.30569	0.0555944	271.819	184.445	0.289284	1	0.149273	255.173	206.999			0.0834106	0.719253	0.190238	0.421763	0.179771	0.489933	0.268608	0.215238			0.170213	0.473089	0.112303	0.584926	0.170314	0.405507	-0.0775789	0.712432	-0.118999	0.588644	0.271694	0.179382	0.790438		0.0497637	0.423367	0.067933	0.310348	0.0530421	0.552087	0.0848505	0.159789	-0.0708034
uc002njs / NM_003333	0.196438	0.0154401	0.0765192	58.6752	45.1365	0.762641	-6	245.796	214.507	1.84748	0.253958	0.0112978	262.597	181.459			-0.150334	0.515404	-0.0701933	0.768709	-0.0641437	0.806783	-0.175464	0.423241			-0.030266	0.899204	-0.0109729	0.957572	0.0380534	0.853575	0.129712	0.53659	-0.0400139	0.856155	-0.366385	0.0656312	3.98891		-0.109975	0.0761369	-0.0925217	0.166645	0.172696	0.0512555	-0.0125898	0.83506	-0.266065
PGM2L1	0.547651	0.000672776	0.000362402	58.9456	27.2273	1.45149	-0.473129	26.5693	18.177	0.278793	0.0422561	0.0256917	26.2772	20.1601			-0.133457	0.56413	-0.230288	0.328679	0.423529	0.0902538	-0.107443	0.625578			-0.0700877	0.769048	-0.167646	0.413011	-0.0489501	0.812297	-0.164657	0.431558	-0.0528886	0.810588	-0.132957	0.517314	0.806193		-0.0290781	0.64006	0.0117229	0.861181	0.0583988	0.512607	0.0113978	0.850483	-0.230111
uc001ovb / NM_173582	0.547651	5.51813e-16	0.000362402	58.9456	27.2273	1.45149	-0.473129	26.5693	18.177	0.278793	5.44329e-05	0.0256917	26.2772	20.1601			-0.133457	0.56413	-0.230288	0.328679	0.423529	0.0902538	-0.107443	0.625578			-0.0700877	0.769048	-0.167646	0.413011	-0.0489501	0.812297	-0.164657	0.431558	-0.0528886	0.810588	-0.132957	0.517314	0.806193		-0.0290781	0.64006	0.0117229	0.861181	0.0583988	0.512607	0.0113978	0.850483	-0.230111
NUP54	0.391168	1.8702e-05	8.37848e-06	29.6317	21.0101	0.849887	-0.0271289	42.9671	32.7629	0.366639	0.00403935	0.00168037	44.824	33.9002			0.166821	0.469834	0.0300376	0.899961	0.274227	0.286815	-0.0805823	0.714736			-0.270338	0.249006	0.0153507	0.94067	-0.254055	0.210427	-0.321003	0.117682	-0.251221	0.247564	-0.086711	0.673616	0.508287		-0.11052	0.0746834	-0.136317	0.0410614	0.201805	0.0223529	-0.0714475	0.236769	-0.100305
uc003hjs / NM_017426	0.327522	9.74813e-09	9.85776e-05	29.9572	19.1269	0.790934	-0.0998105	37.0964	29.5623	0.377883	4.41379e-05	0.00137562	39.6687	30.4782			0.0333642	0.885839	-0.130163	0.584406	0.425052	0.0889794	-0.0940127	0.669618			-0.350438	0.129821	-0.110687	0.590373	-0.366114	0.065846	-0.413226	0.0400582	-0.290887	0.178114	-0.0751495	0.715216	0.484017		-0.161702	0.00886833	-0.157508	0.018067	0.229112	0.0092851	-0.095193	0.114595	-0.0590029
uc003hjt / BX538002	0.990467	0.182372	0.00248292	90.0542	84.2603	1.95303	-6	1.01802	0.512385	1.30216	0.070529	0.00843518	1.10632	0.571263		~unreliable	-0.0636285	0.789852	-0.0654654	0.790032	-0.0386883	0.886881	-0.153008	0.496632			0.025757	0.919194	-0.0401519	0.852227	0.0603327	0.779443	0.0294143	0.894013	-0.251935	0.270589	0.0198644	0.926596	2.9233		0.00225429	0.971087	-0.0416921	0.533831	0.00884338	0.921081	-0.0513884	0.395094	-0.0594271
uc010ije / AK307571								0.0845018	0.0789926				0.0959812	0.121128		discarded. too few reads
uc011cbs / AK299442	0.915718	0.128356	0.037444	115.819	124.354	2.4054	-6	2.15764	1.14372	-0.46858	0.759334	0.394824	1.28602	1.56959			0.326637	0.200677	0.131762	0.614196	0.265197	0.359497	0.039841	0.871356			0.263523	0.306789	0.580817	0.00459069	0.000721067	0.997459	0.169458	0.462741	-0.353996	0.125704	0.00854826	0.969883	3.69018		0.0664278	0.284978	0.064319	0.336851	-0.012613	0.887629	0.0669754	0.267484	0.0478272
uc011cbt / AK300036	0.441743	1.59718e-06	0.0466968	89.8721	70.7439	1.45452	-6	1.89718	1.39679	1.72442	0.000557201	0.00764378	2.06748	1.12844			0.190885	0.420155	0.24004	0.322248	-0.331501	0.20974	0.0297878	0.895308			0.196396	0.420331	0.308609	0.133365	-0.182218	0.38333	0.0596569	0.781855	-0.0655747	0.771869	0	1	3.73149		0.0360681	0.561853	-0.0561951	0.401528	-0.0591697	0.507046	-0.0298301	0.621705	0.144062
CACNA1C	-0.550067	0.0043505	0.0025987	130.72	181.342	1.31057	-1.86051	14.803	21.6738	-0.579109	0.105792	0.071221	15.7263	31.1525			0.23355	0.308249	0.0901127	0.705566	-0.0274227	0.916794	-0.308899	0.151525			0.210263	0.373582	0.0876607	0.670238	-0.0461182	0.822982	0.020978	0.920717	0.118999	0.588644	-0.225449	0.268137	2.43583		-0.0624114	0.315172	0.0241974	0.718106	-0.0102766	0.908343	-0.0460135	0.446438	-0.224211
uc001qjy / AY604867								0	0				0	0		discarded. too few reads
uc001qjz / NM_000719	-2.79687	0.206748	1.96205e-08	240.3	218.482	1.57573	-6	1.51071	10.4984	-3.99426	0.418923	0.0213795	2.14612	16.7764			0.249367	0.351653	0.0774287	0.783873	0.123292	0.688212	-0.429217	0.0754881			0.253464	0.381922	0.31508	0.176018	-0.175338	0.459662	-0.0605176	0.8056	-0.48142	0.0503962	-0.511408	0.0211822	4.9153		-0.0265095	0.669894	-0.0237716	0.722861	-0.00311456	0.972166	-0.00542412	0.928523	-0.0138358
uc001qka / AB209016								0.0196282	0.0187277				0.0304937	0.025961		discarded. too few reads
uc001qkb / NM_001129843								0.00113338	0.0116141				0.000406009	0.0225304		discarded. too few reads
uc001qkc / NM_001129835								0.00335446	0				0.046888	0		discarded. too few reads
uc001qkd / NM_001129834								0.0325041	0.000258917				0.046888	0		discarded. too few reads
uc001qke / NM_001129846	-1.81237	1.19972e-13	0.000198956	262.245	190.177	2.34192	-6	0.39923	1.40217	-3.77466	0.000287363	0.0480455	0.458084	2.3408		~unreliable	0.130931	0.641852	0.470679	0.0893902	-0.152726	0.635596	-0.440959	0.099916			0.274563	0.342127	0.36702	0.13408	-0.0185472	0.94177	0.262633	0.308486	0.408956	0.103114	-0.346658	0.158744	6.34183		-0.0636594	0.305574	-0.0613171	0.359932	0.0756636	0.395961	-0.0723793	0.230695	0.143332
uc001qkf / NM_001129838								7.79451e-05	0				0.00155786	0		discarded. too few reads
uc001qkg / NM_001129839								0.0334495	0.0166895				0.0305381	1.72362e-05		discarded. too few reads
uc001qkh / NM_001129837								0.0849341	1.52889				0.113967	2.19776		discarded. too few reads	0	1	0.265908	0.457739	-0.43825	0.238036	0.241402	0.449729			0.414039	0.26792	0.570187	0.0332556	0.413733	0.141407	0.72692	0.00487705	-0.253546	0.40324	0.38829	0.170078	4.84907
uc001qki / L04569								0.0232478	0				0.0155598	0		discarded. too few reads
uc001qkj / NM_001167624								0.0617628	0.123113				0.0528605	0.167739		discarded. too few reads
uc001qkk / NM_001167623								0.359546	0.427173				0.478029	0.481545		discarded. too few reads	0.426401	0.219138	0	1	-0.668153	0.100897	-0.0278747	0.931473			-0.261116	0.466185	-0.357592	0.230301	-0.0521489	0.865645	-0.368111	0.215885	-0.171379	0.594334	0.170941	0.576591	5.47004
uc001qkl / NM_001129827								0	0				0	0		discarded. too few reads
uc001qkm / NM_001167625								0.05898	0.168658				0.0363564	0.161011		discarded. too few reads
uc001qkn / NM_001129840								0	0				0	0		discarded. too few reads
uc001qko / NM_001129832								0	0.00764806				0	0.0154105		discarded. too few reads
uc001qkp / NM_001129841								0.0127818	0.000102866				0.0350062	0		discarded. too few reads
uc001qkq / NM_001129831								0.0154834	5.77331e-06				0	0.0319485		discarded. too few reads
uc001qkr / NM_001129836								8.59669e-06	0				0	0		discarded. too few reads
uc001qks / NM_001129842								0.249912	0.120222				0.716725	0.347421		discarded. too few reads	0.414039	0.26792	-0.136931	0.725369	-0.093522	0.825666	-0.0348155	0.923933			-0.612372	0.143811	-0.00376243	0.990741	0.197507	0.538357	-0.08882	0.795101	0.497468	0.143461	-0.0512092	0.874417	6.75421
uc001qkt / NM_001129833								0.019906	1.8703e-05				0.0151462	0		discarded. too few reads
uc001qku / NM_001129830								0.0109432	0				0.0822681	0		discarded. too few reads
uc001qkv / AY562395								0.0212753	0.0320318				0.026656	0.0625826		discarded. too few reads
uc001qky / Z34817								0.0118841	0.0482111				0.00486025	0.103459		discarded. too few reads
uc009zdu / NM_199460								0	0				0	0		discarded. too few reads
uc009zdv / NM_001129844								0.420903	0.35095				0.472391	0.795421		discarded. too few reads	0.113961	0.753924	-0.174078	0.630536	0.572822	0.137778	-0.522233	0.121503			-0.251976	0.547162	-0.0393335	0.903402	-0.0734316	0.820582	-0.246578	0.46482	-0.318275	0.313348	-0.61451	0.0334918	5.22211
uc009zdw / NM_001129829								0.374091	0.406163				0.348245	0.698483		discarded. too few reads	0.439155	0.13326	0.178174	0.560312	-0.114628	0.737173	-0.655612	0.0109095			0.133631	0.663399	0.107682	0.680804	-0.0336123	0.898097	0.21326	0.427759	0.423625	0.102023	-0.658808	0.00402645	5.2694
uc009zdy / AY562396								0.00190377	0.00847844				0.0039163	0.0216632		discarded. too few reads
uc010sea / AK302698	0.539962	1.20432e-15	0.173065	214.716	62.9937	2.11191	-2.4647	5.97097	4.10677	0.409338	0.00221988	0.284807	5.09777	4.33698			0.133457	0.56413	0.190238	0.421763	-0.280321	0.275804	-0.0537215	0.807659			0.250313	0.28714	-0.31469	0.117401	-0.160605	0.433182	-0.207801	0.318888	0.118999	0.588644	0.202326	0.321576	1.92324		0.0177312	0.775565	0.0586924	0.3809	2.91129e-05	0.99974	0.000211082	0.997215	-0.20651
RPS27A	0.453584	4.43099e-05	2.09143e-05	41.5965	22.8243	1.01433	-0.173527	550.703	402.138	0.243407	0.0744532	0.0484442	484.974	401.519			0.0166821	0.942784	0.110138	0.643904	0.230046	0.374403	0.120873	0.582743			-0.0901127	0.705566	0.108263	0.598585	-0.145637	0.477778	-0.190781	0.360981	-0.224777	0.302473	0.0404651	0.844403	0.593403		0.0210402	0.735121	0.108061	0.105958	0.0257642	0.772829	0.0491795	0.41575	0.0649031
uc002ryk / NM_002954	0.403881	0.00709964	0.00144934	53.3173	45.7168	0.941452	-0.453966	331.569	250.607	1.49996	0.00134726	0.0064634	304.46	215.65			-0.283596	0.21284	-0.150188	0.527378	0.481421	0.0503958	0.0671519	0.760798			-0.170213	0.473089	-0.00969519	0.962509	-0.338605	0.0906383	-0.318232	0.121065	-0.304109	0.158304	0.0520266	0.800725	2.65495		0.0114657	0.853738	0.0867197	0.194978	0.0401746	0.652532	0.0462245	0.444353	-0.0118006
uc010yow / NM_001135592	-2.19789	0.0437419	0.628271	323.673	244.244	4.2173	-0.232311	2.10456	9.65586	-5.5445	0.916544	0.0123102	0.488571	23.1714		~unreliable	0.194325	0.505603	0.151911	0.604158	-0.215023	0.502135	-0.0840168	0.757053			0	1	0.165684	0.497847	0.554656	0.0137133	0.430514	0.0745132	0.308062	0.245725	-0.0872872	0.722346	4.64084		-0.00892783	0.885861	0.0142837	0.83127	-0.00568238	0.949242	0.00263937	0.965184	-0.0472583
SMAD2	-0.313875	0.000312525	0.000163346	35.653	10.1417	0.237749	-0.869048	64.5308	80.2145	-0.43103	0.000563289	0.000177248	58.7555	80.5447			0.0333642	0.885839	-0.210263	0.373582	0.0121879	0.962971	-0.0268608	0.90317			-0.0500626	0.833979	-0.255711	0.207368	-0.265787	0.189402	-0.106077	0.613797	0.092555	0.674465	0.121395	0.554691	0.519665		-0.0539008	0.385808	-0.122189	0.0673263	0.0432896	0.627542	-0.12907	0.032072	0.100305
uc002lcy / NM_005901	-0.317697	1	0.000161994	35.0118	11.8759	0.172367	-0.897551	49.5583	61.7664	-0.473653	0.723025	0.000133351	43.6893	61.6798			0	1	-0.230288	0.328679	-0.0137114	0.958346	0.0537215	0.807659			-0.0700877	0.769048	-0.158759	0.438556	-0.197823	0.332689	-0.0340397	0.871675	0.0396664	0.857392	0.179203	0.381063	0.556082		-0.0290781	0.64006	-0.0933327	0.162944	0.00838427	0.925166	-0.116617	0.0529662	0.100305
uc002lcz / NM_001003652								0.0365198	0.0886453				0.0647741	0.0885638		discarded. too few reads
uc010xdc / NM_001135937								0	0				0	0		discarded. too few reads
uc010xdd / AK299218	-0.322778	1.77741e-21	0.00243678	42.6952	14.0119	0.308564	-1.033	14.6863	18.3687	-0.289864	0.00250314	0.00355939	14.8813	18.8728			-0.0333642	0.885839	-0.130163	0.584406	0.158442	0.543604	-0.161165	0.46256			0.110138	0.643904	-0.406794	0.0391701	-0.2937	0.145317	-0.218092	0.294959	0.198332	0.36431	0.0751495	0.715216	0.503382		-0.117731	0.0575015	-0.166526	0.012368	0.114585	0.197777	-0.128015	0.0335167	0.118006
RRP8	0.404518	1.15436e-05	5.02621e-06	27.522	24.3524	0.923401	0.0231754	19.3115	14.5896	0.3074	0.0562899	0.0349748	19.14	16.0661			0.467099	0.0327722	0.0100125	0.966582	0.4022	0.1095	-0.120873	0.582743			-0.0700877	0.769048	-0.274697	0.174434	0.0190137	0.926546	-0.321003	0.117682	-0.0793329	0.718983	0.00578073	0.977641	0.522017		0.137471	0.0263645	0.0688347	0.303955	0.0398835	0.654888	0.0887553	0.141365	0.0767037
uc001med / NM_015324	0.404518	1.66742e-17	5.02621e-06	27.522	24.3524	0.923401	0.0231754	19.3115	14.5896	0.3074	4.42457e-06	0.0349748	19.14	16.0661			0.467099	0.0327722	0.0100125	0.966582	0.4022	0.1095	-0.120873	0.582743			-0.0700877	0.769048	-0.274697	0.174434	0.0190137	0.926546	-0.321003	0.117682	-0.0793329	0.718983	0.00578073	0.977641	0.522017		0.137471	0.0263645	0.0688347	0.303955	0.0398835	0.654888	0.0887553	0.141365	0.0767037
ECD	0.322307	2.28231e-06	9.31181e-07	22.3508	9.17166	0.665156	0.0517038	27.3603	21.8825	0.301577	0.000415846	0.000127526	26.9824	22.2563			0.367007	0.101726	-0.0500626	0.833979	0.444857	0.073573	-0.241747	0.266436			-0.350438	0.129821	-0.179765	0.379545	-0.389578	0.0491505	-0.389874	0.0540303	0.0264443	0.904665	-0.167641	0.413025	0.300224		0.0193854	0.755264	0.111969	0.093845	-0.0128093	0.885891	0.0502349	0.405803	-0.177009
uc001jtn / NM_007265	0.28692	3.66513e-17	8.60388e-06	22.2433	9.23144	0.608894	-0.016737	26.2977	21.5549	0.253506	0.00640898	0.000827816	25.6967	21.8417			0.383689	0.0859702	-0.0500626	0.833979	0.444857	0.073573	-0.255177	0.239946			-0.350438	0.129821	-0.129269	0.529102	-0.372587	0.0608573	-0.327731	0.109755	-0.0132221	0.952253	-0.179203	0.381063	0.3		0.026123	0.67443	0.114524	0.0865402	0.00812226	0.927498	0.0422142	0.4849	-0.171108
uc001jto / NR_024203	2.17535	0.772775	1.67499e-05	88.5643	131.688	6.17797	-0.934158	0.746824	0.165338	3.02358	0.734891	0.000576558	0.815809	0.199333		~unreliable	-0.802897	0.000951474	-0.356348	0.232044	-0.00749111	0.983614	-0.0944911	0.737652			0.0784465	0.789805	-0.147218	0.55993	-0.196232	0.435151	-0.177535	0.495437	-0.19518	0.452824	-0.077271	0.760554	2.54214		0.0125401	0.840209	0.0540408	0.419847	-0.0608051	0.495357	0.118723	0.0487923	-0.118076
uc009xqx / NM_001135752								0	0				0	0		discarded. too few reads
uc009xqy / NM_001135753								0.11218	0.0393574				0.291801	0.0743814		discarded. too few reads
C3	-0.681553	0.318615	0.261689	159.82	93.2105	0.793502	-3.99554	170.8	273.941	-1.0052	0.267753	0.212774	211.999	317.889			0.0834106	0.719253	-0.190238	0.421763	-0.0670333	0.798244	-0.0402911	0.855169			-0.230288	0.328679	-0.0129269	0.950025	0.0238682	0.907863	-0.102911	0.624478	-0.423109	0.0442603	-0.306379	0.127939	2.25039		-0.0225769	0.716578	-0.0616206	0.357554	-0.0174672	0.844849	0.0262783	0.663808	0.171108
uc002mfm / NM_000064	-0.833667	2.72955e-07	0.155249	166.273	94.8445	0.756535	-4.68005	107.315	191.257	-1.13754	1.58126e-05	0.169714	136.558	220.912			0.0333642	0.885839	-0.250313	0.28714	-0.0837916	0.749174	-0.0805823	0.714736			-0.230288	0.328679	-0.0759456	0.712324	-0.00768637	0.970273	-0.101328	0.629846	-0.383442	0.0708981	-0.352625	0.0772504	2.34277		-0.026714	0.667499	-0.067933	0.310348	-0.0267249	0.764601	-0.0098148	0.871054	0.177009
CHMP1A	-0.347677	9.86454e-07	3.8669e-07	28.9692	25.4504	0.0703271	-0.81479	151.706	193.047	-0.242668	0.0563855	0.0351845	154.577	175.191			-0.133457	0.56413	-0.0700877	0.769048	-0.0517985	0.843488	-0.0671519	0.760798			-0.150188	0.527378	0.450826	0.0208089	0.061491	0.765394	0.147242	0.482455	-0.237999	0.274149	0.121395	0.554691	0.393809		-0.00709221	0.909214	0.0407297	0.543323	-0.0793012	0.373578	0.0220569	0.715247	-0.0531026
uc002fnt / BC010000	1.10531	2.79075e-10	0.000180309	88.0351	59.9044	2.38107	-0.344956	4.81075	2.23605	0.996857	0.262288	0.00310123	4.43825	2.59597			-0.100093	0.665972	-0.0700877	0.769048	-0.216335	0.404296	0.147734	0.501136			-0.0901127	0.705566	-0.0218142	0.915763	0.083741	0.684219	0.00316649	0.988015	0.0132221	0.952253	0.0289037	0.888533	1.92108		0.0690309	0.266482	0.154803	0.020172	-0.230771	0.00877394	0.169543	0.0047377	0.0531026
uc002fnu / NM_002768	-0.328444	0.000247202	1.1549e-06	28.7989	24.5007	0.185214	-0.723774	133.127	167.162	-0.252723	0.000433619	0.0451113	135.468	153.021			-0.183503	0.425903	-0.0500626	0.833979	-0.0426576	0.870867	-0.0940127	0.669618			-0.0500626	0.833979	0.519097	0.00658018	0.0465228	0.821454	0.205426	0.324574	-0.237999	0.274149	0.0751495	0.715216	0.428138		-0.0239953	0.699607	0.0450882	0.501012	-0.0665792	0.455246	0.0017941	0.97633	-0.0649031
uc002fnv / NM_001083314	-0.831115	1.03062e-08	1.56158e-09	63.6426	44.7489	-0.0957812	-2.09265	13.2147	23.5098	-0.505442	0.0184972	0.0359535	13.5475	18.8446			0.0667285	0.773818	0.0500626	0.833979	-0.385442	0.126534	0.255177	0.239946			-0.190238	0.421763	0.100588	0.624901	0.207937	0.308049	0.0300816	0.886496	-0.0132221	0.952253	0.31794	0.113458	0.983645		-0.0270723	0.66331	-0.0753085	0.260617	-0.00288259	0.974238	-0.00876046	0.884804	-0.0678573
HMGCR	-0.416281	0.00025546	0.000131477	43.2867	34.4438	0.246139	-1.0384	118.916	158.692	-0.321003	0.0267105	0.0153438	111.218	147.229			-0.166821	0.469834	-0.110138	0.643904	-0.161489	0.53578	-0.214886	0.324794			0.210263	0.373582	0.0347411	0.866203	0.171123	0.403247	0.360584	0.0766045	0.277665	0.19957	0.086711	0.673616	0.720034		-0.120804	0.0512446	-0.0933327	0.162944	0.079505	0.372347	-0.124848	0.038187	-0.342217
uc003kdp / NM_000859	-0.512022	2.2945e-15	6.48829e-06	46.9144	36.57	0.218999	-1.2524	87.2294	124.393	-0.355432	6.46284e-05	0.0145356	84.543	114.63			-0.116775	0.614197	0.0500626	0.833979	-0.312314	0.222298	-0.268608	0.215238			0.270338	0.249006	0.12321	0.548744	0.21805	0.284573	0.455974	0.021973	0.37022	0.0820521	0.00578073	0.977641	0.814708		-0.154137	0.0126623	-0.107611	0.107431	0.101455	0.254486	-0.173606	0.003815	-0.401219
uc003kdq / NM_001130996	-0.747981	0.0741079	1.96173e-07	62.035	38.5587	0.0364371	-2.18276	14.0548	23.6041	-0.62544	0.617242	0.00384095	14.2186	22.4586			-0.183503	0.425903	-0.170213	0.473089	-0.134067	0.607957	0.241747	0.266436			-0.0901127	0.705566	-0.153507	0.454041	0.132287	0.519447	0.184844	0.376395	0.277665	0.19957	0.364186	0.0673911	0.966496		-0.0541372	0.383725	-0.137669	0.039077	0.0946141	0.28809	-0.0361987	0.549277	0.0383541
uc010izn / AY429542								0	0				0	0		discarded. too few reads
uc010izo / AY429543	0.435099	1	0.0847978	84.8048	84.9934	1.50585	-2.03437	6.21209	4.59473	1.02456	1	0.0391584	5.83179	3.82807			-0.200185	0.384274	-0.150188	0.527378	0.257469	0.318442	-0.0537215	0.807659			-0.0654654	0.790032	-0.0327925	0.876341	0.00449921	0.982971	-0.164823	0.441511	-0.244611	0.272586	0.259437	0.210441	3.38961		0.0247054	0.691166	0.084469	0.206864	0.000553157	0.995056	0.0717678	0.234668	-0.0354038
uc010izp / AY429544	2.86704	0.00676961	0.000145354	131.682	165.566	6.92859	-6	6.03355	0.827005	2.43788	0.244112	0.0222272	2.75778	0.831368			0.179029	0.540279	-0.169031	0.580921	0.13762	0.704592	-0.0629941	0.823513			-0.458258	0.0858147	-0.11376	0.663757	-0.123402	0.63703	-0.407111	0.104831	-0.308062	0.245725	-0.0283069	0.91412	5.17186		0.072003	0.246389	0.0435099	0.516131	-0.0375197	0.674142	0.118194	0.0498151	-0.0417095
uc011cst / AK296499	-0.57581	1	0.0149014	84.0371	56.4974	0.658146	-2.68313	2.47725	3.69238	-0.44452	1	0.0569787	2.49837	3.53071			-0.23355	0.308249	-0.0100125	0.966582	0.196529	0.449643	0.0134304	0.951502			0.130163	0.584406	0.279141	0.167287	-0.0801001	0.697298	0.17099	0.4138	-0.0528886	0.810588	0.144518	0.481202	2.13928		-0.0567571	0.361099	-0.109968	0.0999018	0.131713	0.138337	-0.151922	0.0114993	-0.0649031
NUP88	0.406553	0.000113431	5.68666e-05	36.7007	20.2242	0.9621	-0.212674	50.7997	38.3245	0.202454	0.0330785	0.0194763	47.5627	39.5597			0.183503	0.425903	0.450564	0.0461891	-0.214811	0.407694	0.389481	0.0662047			0.370463	0.107857	0.433052	0.0271161	0.0784819	0.703138	0.227591	0.273896	-0.145444	0.507869	0.502924	0.00882614	0.491989		0.0709221	0.25357	0.0686844	0.305014	0.0319359	0.720448	-0.0539286	0.372118	0
uc002gbo / NM_002532	0.390794	8.85034e-17	8.80706e-05	36.6473	19.4613	0.940677	-0.27444	46.9976	35.8455	0.156531	9.53303e-06	0.0487802	42.9815	36.9742			0.116775	0.614197	0.450564	0.0461891	-0.240711	0.352027	0.456633	0.0285015			0.370463	0.107857	0.442343	0.0236506	0.103968	0.613252	0.25609	0.216598	-0.132221	0.547574	0.526047	0.00577474	0.507795		0.0776597	0.211118	0.0671815	0.315743	0.0240465	0.787602	-0.0497072	0.410759	0.00590029
uc010cle / AK225247								0.00909366	0				0.0491528	0		discarded. too few reads
uc010vsx / AK298158	0.93653	0.0770662	0.00743853	98.5932	93.4158	2.57191	-6	1.32385	0.691695	1.53708	0.363752	0.000204024	1.82294	0.727425		~unreliable	-0.0280056	0.917999	-0.279145	0.313672	0.309977	0.302683	-0.0908622	0.719922			-0.0626224	0.817784	0.0399058	0.86734	-0.16441	0.488526	-0.217101	0.371969	-0.409447	0.0915386	-0.0433555	0.855982	2.11906		-0.0018968	0.975671	0.0581276	0.385508	0.0284453	0.749932	-0.0602183	0.318868	0.0886094
uc010vsy / AK299000	0.465144	9.10658e-14	0.0135015	60.9374	51.4734	1.36321	-0.866668	2.00966	1.4558	0.528311	1.79159e-05	0.00148041	2.31799	1.54027			0.433735	0.0494856	0.490614	0.0280674	-0.280321	0.275804	0.268608	0.215238			0.170213	0.473089	0.353066	0.0768546	0.122982	0.549489	0.167824	0.422628	-0.158666	0.469618	0.283256	0.160854	0.799931		0.00212766	0.972711	-0.0189371	0.777561	0.00395924	0.964622	-0.0427419	0.479454	-0.00590029
RPS6KB1	0.341641	7.95954e-05	3.90548e-05	32.4002	11.221	0.695782	-0.0292062	31.9052	25.1778	0.334701	0.00818866	0.00390872	30.6843	25.9371			0.116775	0.614197	-0.270338	0.249006	0.319932	0.210621	-0.107443	0.625578			-0.230288	0.328679	-0.490415	0.0109738	-0.294509	0.14416	-0.214529	0.303112	0.0132221	0.952253	-0.0751495	0.715216	0.407912		-0.0594564	0.338677	-0.0550077	0.411566	0.02	0.822698	-0.105219	0.0809953	0.0708034
uc002ixy / NM_003161	0.220568	1	0.0146557	38.3993	10.9775	0.638507	-0.337272	27.0555	23.2198	0.306913	1	0.0113666	27.5614	23.4735			0.0333642	0.885839	-0.190238	0.421763	0.254422	0.324404	-0.0805823	0.714736			-0.0100125	0.966582	-0.278737	0.167928	-0.156559	0.445007	-0.0122701	0.95358	0.0661107	0.764404	0.0173422	0.932989	0.489174		-0.0581561	0.349364	-0.0713897	0.286314	0.0326346	0.714594	-0.0920269	0.127218	0.041302
uc010ddj / NM_001272043								0.53367	0.408799				0.330346	0.491115		discarded. too few reads	-0.341882	0.333587	-0.435194	0.208749	0.188128	0.627873	-0.69282	0.0181098			0	1	-0.401333	0.154945	-0.45986	0.0980395	-0.165062	0.58996	0.329914	0.270959	-0.706018	0.00477441	4.52225
uc010wom / NM_001272044	-0.876918	1	0.00609267	133.888	126.318	1.22471	-6	0.289615	0.531863	-1.7776	1	0.0356921	0.246505	0.619529		~unreliable	-0.338062	0.258581	0.048795	0.874222	-0.179545	0.597327	0.288675	0.338801			0.516398	0.103888	0.470679	0.0893902	0.142129	0.627897	0.766328	0.0022489	0.434524	0.158083	0.25064	0.387427	3.97462		-0.0523703	0.39946	0.0367971	0.582958	-0.0641977	0.471566	-0.0679156	0.260811	-0.10554
uc010won / NM_001272042								0.12431	0.138301				0.047203	0.23704		discarded. too few reads
uc010woo / AK293247								0.734452	0.0602658				0.731759	0.211323		discarded. too few reads	0.626783	0.0218762	0.146385	0.633218	-0.0501745	0.876937	-0.16641	0.569637			-0.306622	0.332361	-0.0789995	0.763122	-0.110004	0.674274	-0.309811	0.242915	-0.425525	0.113801	-0.0790569	0.762954	5.44092
PIM3	0.45855	0.00114971	0.000641574	46.0443	49.0888	1.12529	-0.129005	100.027	72.7916	0.33723	0.231535	0.177819	96.1551	81.9984			-0.183503	0.425903	-0.310388	0.182894	0.0776977	0.766923	-0.120873	0.582743			-0.110138	0.643904	-0.344179	0.0851208	0.107609	0.600808	-0.0953904	0.650138	0.18511	0.39778	-0.0982725	0.632929	0.750168		0.0361703	0.560746	-0.00706383	0.916083	0.0050655	0.954746	-0.0212126	0.7257	-0.0649031
uc003bjb / NM_001001852	0.258567	3.56682e-07	0.0464212	47.034	50.3769	1.07412	-0.284609	37.7544	31.5596	0.251361	0.000137926	0.587081	37.4483	34.5663			-0.200185	0.384274	-0.310388	0.182894	0.0685568	0.793751	-0.107443	0.625578			-0.150188	0.527378	-0.324789	0.10547	0.0230591	0.910973	-0.111619	0.59529	0.158666	0.469618	-0.132957	0.517314	0.799709		0.028487	0.646876	-0.00931824	0.889452	0.0134498	0.880228	-0.0504459	0.403831	-0.0885043
uc011arj / BC064477	0.589899	1	4.02449e-05	47.0701	49.749	1.3386	0.0700885	62.134	41.2812	0.398669	1	0.0649543	58.9218	47.435			-0.150139	0.515956	-0.330413	0.154783	0.0258992	0.921403	-0.134304	0.541228			-0.130163	0.584406	-0.374881	0.0591616	0.16465	0.421528	-0.10014	0.633884	0.158666	0.469618	-0.086711	0.673616	0.743439		0.0372341	0.549269	-0.00706383	0.916083	-0.000873361	0.992194	-0.0143528	0.812364	-0.106205
EIF2B5	0.305153	1.03758e-06	4.09498e-07	21.7015	9.60017	0.640965	0.00497982	64.6354	52.3131	0.223613	0.0153899	0.00812585	61.2829	52.8516			0.100093	0.665972	-0.130163	0.584406	0.335167	0.188478	-0.147734	0.501136			-0.330413	0.154783	0.159971	0.435024	-0.0339819	0.869102	-0.0451224	0.830414	-0.0793329	0.718983	-0.144518	0.481202	0.385604		0.0705675	0.255958	0.0888238	0.184323	-0.0871323	0.328084	0.0401035	0.507015	-0.0531026
uc003fmp / NM_003907	0.192779	3.07122e-06	0.000460491	20.7535	10.4293	0.512457	-0.147694	51.5654	45.1156	0.165566	0.00967471	0.0665279	50.3512	45.547			0.116775	0.614197	-0.110138	0.643904	0.333643	0.19062	-0.120873	0.582743			-0.330413	0.154783	0.137349	0.503444	-0.110441	0.591204	-0.0688711	0.743581	-0.0528886	0.810588	-0.0635881	0.757624	0.426943		0.0554374	0.372389	0.0419321	0.531477	-0.0155458	0.861735	-0.0398924	0.509256	-0.0767037
uc003fmq / BC050476	0.540991	2.16993e-12	0.00534243	55.2883	56.5022	1.42528	-0.546594	1.52036	1.04494	0.787661	1.8433e-06	0.00884869	1.61004	1.10408		~unreliable	0.216868	0.345036	0.0300376	0.899961	0.182818	0.482481	-0.0805823	0.714736			-0.290363	0.214273	-0.204811	0.31554	0.034791	0.866012	-0.195135	0.349916	0.0661107	0.764404	-0.260133	0.199345	1.54334		-0.040071	0.519239	0.0831127	0.214275	-0.175662	0.047329	0.0866446	0.151111	0.082604
uc010hxs / AK307347	0.449031	0.295897	0.00267584	45.7241	28.3432	1.22763	-0.346229	1.60259	1.17396	0.324864	0.0108766	0.0309456	1.51096	1.21996		~unreliable	0.183503	0.425903	-0.130163	0.584406	0.365636	0.148945	0.0940127	0.669618			-0.430539	0.0580954	-0.00929122	0.96407	-0.0238682	0.907863	-0.136951	0.513896	-0.0528886	0.810588	-0.121395	0.554691	0.739426		0.0196218	0.752376	0.0581638	0.385212	-0.0844249	0.343393	0.124743	0.0383517	-0.0767037
HK3	0.172316	0.278109	0.224369	127.327	67.0156	1.93287	-2.54308	4.18064	3.70997	0.661921	0.0386292	0.0231775	6.7466	3.50925			0.133457	0.56413	0.170213	0.473089	-0.594159	0.0119008	0.134304	0.541228			-0.0500626	0.833979	-0.0577672	0.779245	0.349932	0.0796968	0.0110827	0.958068	-0.132221	0.547574	-0.00578073	0.977641	2.19802		-0.0066194	0.915243	-0.139924	0.0359496	0.0154876	0.862248	-0.0146694	0.808305	0.188809
uc003mez / U42303	0.424846	0.0101066	0.212933	112.198	99.8856	1.88215	-6	0.404664	0.301441	0.654472	0.340817	0.168318	0.524131	0.370988		~unreliable	0.327327	0.233688	0.196116	0.501611	-0.305453	0.334303	-0.396295	0.128608			-0.0392232	0.894093	-0.141791	0.562568	0.293261	0.223023	-0.0474544	0.851674	-0.0721688	0.783122	-0.458171	0.048521	2.3861		-0.067692	0.27589	-0.0981173	0.142348	-0.02398	0.788176	0.021911	0.717049	0.0708875
uc003mfa / NM_002115	0.149438	0.308973	0.244702	131.968	68.2009	1.94265	-2.75866	3.77085	3.3998	0.651896	0.015024	0.0195402	6.21818	3.13086			0.0834106	0.719253	0.170213	0.473089	-0.534743	0.0269934	0.214886	0.324794			-0.150188	0.527378	-0.134117	0.513632	0.334964	0.0943848	-0.0122701	0.95358	-0.092555	0.674465	0.0982725	0.632929	2.49575		0.00892505	0.885896	-0.141435	0.0339741	0.0218512	0.806594	-0.022375	0.711323	0.224264
MDH2	0.247023	0.00123622	0.000695578	30.896	13.9882	0.716271	-0.272063	368.782	310.748	0.35474	0.000514341	0.000160474	372.795	296.083			-0.150139	0.515956	-0.150188	0.527378	0.390012	0.121716	-0.443203	0.0341646			-0.270338	0.249006	-0.0399927	0.846198	0.125005	0.542891	-0.0510596	0.808482	0.198332	0.36431	-0.294817	0.143721	0.37922		0.0169031	0.785786	-0.0272032	0.684852	0.0921978	0.300635	-0.0545618	0.366522	0.0472023
uc003ueo / NM_005918	0.246881	7.7418e-07	0.000779914	31.1467	13.6739	0.710804	-0.304067	359.589	303.032	0.34364	0.00241492	0.000224359	361.4	288.475			-0.133457	0.56413	-0.0700877	0.769048	0.272704	0.289609	-0.443203	0.0341646			-0.190238	0.421763	0.00161586	0.993749	0.203487	0.318748	0.0122701	0.95358	0.237999	0.274149	-0.271694	0.179382	0.380608		0.0221041	0.722266	-0.0272032	0.684852	0.0954584	0.28379	-0.0612106	0.310945	0.041302
uc003uep / AK095803	0.575474	1	0.000614141	60.4199	47.4787	1.50974	-0.284842	7.39165	4.96029	1.07976	1	0.000102334	8.8287	4.92829			-0.0834106	0.719253	-0.0100125	0.966582	0.578924	0.0148912	-0.0402911	0.855169			-0.0700877	0.769048	0.0189864	0.926651	-0.2136	0.294759	-0.171386	0.412703	0.092555	0.674465	-0.0982725	0.632929	1.05977		0.0393618	0.526667	0.0377238	0.573499	-0.034556	0.698581	0.0959317	0.111796	0.0649031
uc011kgh / AK293460	0.414728	1	0.162387	357.336	358.171	1.37107	-6	0.638963	0.479325	1.26738	1	0.845074	0.834763	0.501886		~unreliable	-0.0329485	0.896735	-0.0527046	0.840782	-0.0275822	0.925429	-0.0454489	0.849102			-0.128785	0.610547	-0.0862136	0.695695	-0.176286	0.421038	-0.172169	0.443585	-0.174801	0.448538	-0.317821	0.139449	2.75657		0.0201475	0.745966	0.0916385	0.170748	-0.092214	0.300549	-0.0248905	0.68056	-0.00594271
GAA	-0.308612	0.0938277	0.0673057	61.4749	30.579	0.592447	-1.58055	78.43	97.1368	-0.522384	0.0155699	0.00826241	72.3406	96.2396			-0.283596	0.21284	-0.290363	0.214273	0.103597	0.692346	0.0402911	0.855169			-0.210263	0.373582	-0.326809	0.103196	0.0606819	0.768397	-0.0403727	0.84805	0	1	-0.23701	0.243701	0.756329		0.0560285	0.367306	0.0323132	0.629717	0.0317904	0.721669	0.0517124	0.392117	-0.100305
uc002jxo / NM_001079803	-0.617766	1	0.0216293	96.1482	55.0723	0.568839	-4.28109	33.6763	51.6762	-0.71651	0.771076	0.0508605	33.482	48.0681			-0.0667285	0.773818	-0.0100125	0.966582	0.047228	0.857158	0.0537215	0.807659			0.0500626	0.833979	-0.290048	0.150623	-0.128241	0.532411	-0.0110827	0.958068	0.158666	0.469618	-0.213887	0.294095	2.19315		0.0452747	0.466431	0.00841674	0.900088	0.0838032	0.346971	0.0295515	0.624966	-0.238976
uc002jxp / NM_000152	0.35137	1.5742e-05	0.133322	80.406	70.0471	1.43713	-6	1.12408	0.881101	-0.354265	0.000948335	0.992187	0.805195	0.888963		~unreliable	-0.298843	0.228346	0.0629941	0.810187	0.0665586	0.813683	0.235299	0.317966			0.0944911	0.718301	0.116847	0.595451	0.193798	0.375599	0.270079	0.224142	0.0261443	0.912877	0.0997155	0.650778	2.29532		-0.0157516	0.80006	0.0513389	0.443498	0.0170979	0.848089	0.0417601	0.489613	-0.301541
uc002jxq / NM_001079804	-0.12105	0.0016436	0.689201	58.0596	29.3296	0.734309	-1.1469	41.921	45.5901	-0.464252	0.00188215	0.0186431	38.6961	47.5743			-0.100093	0.665972	0.0100125	0.966582	0.10512	0.688034	-0.134304	0.541228			-0.110138	0.643904	-0.0226221	0.912654	0.314737	0.117343	0.073225	0.727954	-0.0132221	0.952253	-0.283256	0.160854	0.672201		0.0257684	0.678602	0.0269027	0.688152	-0.0269578	0.76261	0.0355654	0.556289	0.041302
GPRC5B	-0.529525	0.0161466	0.0102477	78.3796	44.4536	0.700515	-1.71438	8.46765	12.2227	-0.377853	0.27003	0.215304	11.0179	13.2106			0.0667285	0.773818	-0.290363	0.214273	0.237664	0.358341	-0.201456	0.356649			-0.430539	0.0580954	0.02343	0.909547	-0.0776728	0.706064	-0.0562051	0.789585	-0.224777	0.302473	-0.479801	0.0131213	1.27059		0.060993	0.326318	0.10731	0.108423	-0.0163901	0.854307	0.0809457	0.179963	0.129806
uc002dgt / NM_016235	-0.527195	6.8105e-10	0.0109585	77.8728	44.697	0.700515	-1.71438	8.44268	12.167	-0.362764	0.0100596	0.225561	11.0053	13.1415			0.0500464	0.82943	-0.290363	0.214273	0.237664	0.358341	-0.201456	0.356649			-0.430539	0.0580954	0.0024238	0.990624	-0.103159	0.616032	-0.0862867	0.681724	-0.224777	0.302473	-0.479801	0.0131213	1.2869		0.0607566	0.3282	0.105657	0.114004	-0.0168559	0.850214	0.0798903	0.185725	0.135707
uc010vav / AK302838								0.00237206	0.0457964				0.0113884	0.0486043		discarded. too few reads
PDHB	-0.186717	0.00814852	0.00502888	28.3929	16.8628	0.266795	-0.659305	66.9612	76.2133	-0.413491	0.00118607	0.000417497	61.5376	79.3726			0.533828	0.0126854	0.130163	0.584406	0.324502	0.203809	-0.0671519	0.760798			0.0500626	0.833979	0.197943	0.332388	-0.057041	0.781954	-0.0237486	0.910285	-0.290887	0.178114	0.225449	0.268137	0.460243		0.062175	0.317013	-0.119183	0.0743983	0.0708878	0.426533	-0.0867501	0.150612	0.0708034
uc003dke / NR_033384	-0.149036	1	0.270179	61.2872	59.9561	0.729937	-1.63391	1.0079	1.11759	-0.375508	1	0.30494	1.10653	1.32055		~unreliable	0.250232	0.27395	0.0901127	0.705566	0.23614	0.361522	-0.107443	0.625578			0.210263	0.373582	0.128865	0.530401	0.0339819	0.869102	-0.066892	0.750718	-0.475997	0.0216803	-0.213887	0.294095	1.3112		0.103548	0.0950509	0.0810097	0.226138	-0.130482	0.142094	0.109864	0.0683883	0.150466
uc003dkf / NM_000925	-0.203147	5.17708e-06	0.0023762	28.561	16.8303	0.25519	-0.680535	63.4525	73.0469	-0.427454	0.000201872	0.000259607	58.1214	75.5902			0.533828	0.0126854	0.150188	0.527378	0.294032	0.251988	-0.0537215	0.807659			0.0500626	0.833979	0.161586	0.430338	-0.0995183	0.628604	-0.0811412	0.699814	-0.277665	0.19957	0.23701	0.243701	0.461764		0.0554374	0.372389	-0.126097	0.058964	0.0823289	0.35555	-0.0852726	0.157714	0.0708034
uc003dkg / AM393278	1.16316	2.38311e-07	0.0412301	149.007	165.467	3.45659	-6	1.02424	0.457359	3.03284	0.000254863	0.28501	0.975287	0.550056		~unreliable	0.341565	0.179656	0.25049	0.349417	0.107596	0.726435	-0.159009	0.528554			0.344423	0.191435	0.121497	0.609868	0.0194901	0.934999	0.213284	0.38064	0.07698	0.754103	0.0100125	0.966582	5.05156		0.0472543	0.447149	0.0443246	0.508298	-0.0532085	0.550839	-0.0228541	0.705425	0.272319
uc011bff / NM_001173468								0	0				0	0		discarded. too few reads
OAS1	-0.438482	0.0017356	0.000995079	59.6602	49.8347	0.44986	-1.36238	95.8307	129.868	-0.396867	0.630566	0.564987	102.105	110.118			0.0333642	0.885839	0.190238	0.421763	-0.319932	0.210621	0.0134304	0.951502			0.190238	0.421763	0.203195	0.319456	0.389173	0.049407	0.233924	0.260401	-0.0396664	0.857392	0.341063	0.0881728	1.09599		0.00531916	0.931847	-0.115426	0.0840736	0.0482095	0.588926	-0.0874889	0.147154	-0.0354017
uc001tub / NM_002534	-0.723856	2.22178e-50	0.00182931	94.5192	65.2082	0.701044	-4.15613	27.0084	44.6069	-0.143117	9.3299e-10	0.528298	40.2315	36.1989			-0.0667285	0.773818	0.0901127	0.705566	-0.303173	0.236849	0	1			0.0500626	0.833979	0.0767536	0.709394	0.368137	0.0642543	0.108848	0.604514	-0.0396664	0.857392	0.329502	0.100222	1.41353		0.0385343	0.5354	-0.120536	0.0711446	0.0253857	0.776077	-0.034088	0.572819	0.300915
uc001tuc / NM_001032409	-1.41077	0.172987	5.44303e-09	118.603	76.2534	0.336033	-6	5.4495	14.489	-1.04537	0.734474	0.0317091	8.10441	11.9243			-0.0834106	0.719253	0.190238	0.421763	-0.476851	0.0529455	0.228317	0.294719			0.170213	0.473089	0.0618068	0.764222	0.588614	0.0015605	0.279442	0.176116	0.0264443	0.904665	0.410432	0.0372833	1.50207		0.0267143	0.667495	-0.136041	0.0414768	0.0843024	0.344097	-0.0768176	0.203274	0.0682859
uc001tud / NM_016816	-0.138745	3.96269e-10	0.432973	89.5898	87.0595	1.07934	-1.64092	54.1773	59.6464	-0.379909	8.8929e-06	0.416263	45.2172	51.6075			0.0333642	0.885839	0.0100125	0.966582	-0.173677	0.505002	-0.0537215	0.807659			0.190238	0.421763	0.149871	0.464928	0.327682	0.102224	0.230758	0.267094	-0.0661107	0.764404	0.294817	0.143721	1.11995		-0.00650119	0.916751	0.0237465	0.723142	-0.0228821	0.797661	-0.00485463	0.93601	-0.20651
uc009zwf / AJ629455	-2.04592	1	4.20013e-16	130.091	74.6518	-0.446785	-5.09407	0.601454	2.48361	-1.30425	1	0.0261125	0.867429	1.72303			-0.245985	0.295831	-0.0300376	0.899961	0.0822681	0.7536	-0.0655747	0.771869			0	1	0.0116795	0.955812	0.103952	0.620959	0.0363576	0.866062	0.211296	0.345203	0.0988332	0.63834	1.79768		-0.00597381	0.923483	-0.111615	0.0948964	0.0188284	0.832928	-0.0842185	0.162933	0.0904724
uc010syn / AK300346								0.0770475	0.0665351				0.0850266	0.0426863		discarded. too few reads
uc010syo / AK301498	-0.640846	1	0.000656608	73.5984	62.0595	0.516151	-1.97284	1.73383	2.70346	-0.0339341	1	0.844262	1.98693	2.05539			0.183503	0.425903	0.370463	0.107857	-0.444857	0.073573	0.0805823	0.714736			0.350438	0.129821	0.294895	0.143611	0.304219	0.130788	0.291317	0.157693	0.171888	0.4329	0.329502	0.100222	2.59714		0.0602345	0.332381	-0.0497563	0.457695	-0.0471696	0.596998	-0.0767349	0.203763	0.041388
UBC	-0.25572	0.000155584	7.92443e-05	27.5814	24.8783	0.164554	-0.683064	1303.13	1555.85	-0.288729	0.000241394	6.69465e-05	1174.83	1436.04			-0.150139	0.515956	-0.350438	0.129821	0.347354	0.171914	0.147734	0.501136			-0.390488	0.0887139	-0.109071	0.595842	-0.0453091	0.826041	-0.229174	0.270481	-0.290887	0.178114	-0.0982725	0.632929	0.315177		-0.108747	0.0794928	-0.0384753	0.565881	0.021834	0.806743	-0.0882276	0.143756	-0.247812
uc001ugr / AK026846	1.23545	0.00833428	0.00430945	111.419	142.273	2.90088	-6	18.6298	7.91228	1.52827	0.312868	0.116218	14.5089	9.75109			0.199205	0.413581	-0.0597685	0.813757	0.347076	0.204993	-0.200185	0.384274			-0.298843	0.228346	-0.0396117	0.857587	0.00243249	0.991211	-0.317285	0.150202	-0.174801	0.448538	-0.238366	0.273387	4.73776		0.013848	0.823802	-0.0477185	0.476343	0.0890465	0.317528	0.058543	0.332542	-0.0266829
uc001ugs / NM_021009	-0.277234	1	5.50704e-05	28.477	23.1186	0.13915	-0.72712	899.03	1089.51	-0.324175	0.186293	1.15602e-05	813.895	1013.85			-0.133457	0.56413	-0.450564	0.0461891	0.417435	0.095483	0.0940127	0.669618			-0.430539	0.0580954	-0.115534	0.574098	-0.132287	0.519447	-0.288546	0.161864	-0.396664	0.0609348	-0.0982725	0.632929	0.313459		-0.112766	0.0689337	-0.0754477	0.259735	0.0227656	0.798669	-0.0535065	0.375878	-0.159308
uc001ugt / BC008955								0.733451	0.725032				0.749372	1.18371		discarded. too few reads	0.358464	0.252545	0.3	0.370083	-0.175292	0.60618	-0.196116	0.501611			-0.0436713	0.8928			-0.26281	0.343978	-0.403194	0.136169	-0.460882	0.131568	0	1	4.09711
uc001ugu / AK097415	-0.254801	2.35577e-31	0.000717498	35.3828	34.1777	0.3445	-0.836249	381.588	455.3	-0.227551	0.000116736	0.00693799	339.175	402.642			-0.116775	0.614197	-0.0500626	0.833979	0.10512	0.688034	0.0940127	0.669618			-0.250313	0.28714	-0.0197943	0.923539	-0.0449046	0.827571	-0.127055	0.545037	-0.132221	0.547574	-0.121395	0.554691	0.385386		-0.0806148	0.194207	-0.00916794	0.891224	0.052489	0.556247	-0.147961	0.013874	-0.289114
uc001ugv / AY732488								0.0298656	0.0641149				0.0324824	0.0403537		discarded. too few reads
uc001ugw / AK056939								0.0521396	0.0700398				0.0391127	0.0235478		discarded. too few reads
uc009zyf / AB362574								0.123013	0.260076				0.0682788	0.241102		discarded. too few reads
LCMT1	-0.304727	2.71244e-05	1.24411e-05	26.9976	26.8269	0.0465294	-0.803818	35.7856	44.2019	-0.262557	0.0418585	0.0253383	33.6533	39.5757			0.0834106	0.719253	-0.190238	0.421763	0.114261	0.662356	0.188025	0.390257			-0.330413	0.154783	0.179765	0.379545	-0.0768637	0.708994	-0.167032	0.424851	-0.396664	0.0609348	0.294817	0.143721	0.447533		0.01513	0.807793	0.0258506	0.699746	0.00550218	0.95085	0.0307108	0.611446	-0.224211
uc002dnw / CU676933	-1.64047	0.141833	1.45526e-16	79.5433	76.0265	-0.315262	-6	0.338201	1.0544	-0.959127	0.814058	0.000598843	0.483712	0.824886		~unreliable	0	1	-0.16088	0.551698	0.176798	0.54542	0.0988454	0.696376			0.0981981	0.727714	0.154793	0.514642	-0.0761886	0.749536	-0.0951482	0.689875	-0.268373	0.29764	0.170213	0.473089	0.854438		-0.0368057	0.553877	0.00631844	0.924911	0.111158	0.211612	-0.00908613	0.880553	-0.330716
uc002dnx / NM_016309	-0.280657	0.0465217	9.57532e-05	27.6003	26.3068	0.08031	-0.813316	31.7294	38.5432	-0.271627	0.147697	0.0365666	29.6113	34.5105			0.0667285	0.773818	-0.210263	0.373582	0.0929325	0.722774	0.161165	0.46256			-0.350438	0.129821	0.174917	0.39274	-0.100327	0.625801	-0.165449	0.429316	-0.37022	0.0820521	0.225449	0.268137	0.480586		0.0156029	0.801909	0.0278044	0.678271	-0.00835516	0.925425	0.0284946	0.637402	-0.194709
uc002dny / NM_001032391	-0.275824	1.09135e-36	0.33945	81.3722	72.4021	0.686537	-6	1.2975	1.57086	0.736657	0.000124527	0.622709	1.62406	1.51593		~unreliable	0.154526	0.515375	-0.152753	0.532423	0.182067	0.499761	0.163833	0.466287			-0.152753	0.532423	-0.272703	0.187213	0.193453	0.354167	-0.327819	0.11786	-0.123863	0.582881	0.103905	0.621117	3.39885		0.0652976	0.293271	-0.00361648	0.956979	0.0340426	0.702847	0.0306912	0.611673	-0.0295981
COL6A2	-0.426497	0.0754351	0.0531063	97.2986	76.0868	0.845508	-2.08525	360.683	484.746	-0.574434	0.114054	0.0778607	446.587	560.73			0.31696	0.161525	0.210263	0.373582	-0.297079	0.246876	-0.107443	0.625578			0.0300376	0.899961	0.12523	0.54216	0.212791	0.296635	0.165053	0.430436	0.118999	0.588644	-0.306379	0.127939	1.39757		0.00579197	0.925805	-0.0389262	0.561334	0.0202038	0.820921	0.0414754	0.492581	0.21241
uc002zhy / NM_058175	-0.966185	0.000587179	4.46171e-06	91.563	58.22	0.461699	-2.96937	3.01294	5.88629	-0.862514	0.104396	0.00212728	4.07357	6.80188			0.23355	0.308249	0.190238	0.421763	-0.0380871	0.88461	-0.228317	0.294719			-0.170213	0.473089	-0.0456482	0.824759	0.113273	0.581666	-0.128638	0.539997	0.0132221	0.952253	-0.433555	0.0269185	1.42456		0.0398347	0.521708	0.0333654	0.618603	-0.0691121	0.438239	0.0468579	0.43813	0.306815
uc002zhz / NM_058174	-0.801045	1	3.57378e-05	96.6846	85.5129	0.62684	-2.49697	75.2045	131.034	-0.942944	1	0.0147593	98.6212	155.842			0.333642	0.139393	0.170213	0.473089	-0.0457045	0.861723	-0.0402911	0.855169			-0.0500626	0.833979	0.0852369	0.678871	0.0999228	0.627202	-0.00870784	0.967048	-0.132221	0.547574	-0.260133	0.199345	1.3587		0.0295509	0.634629	0.00285559	0.966024	-0.0172634	0.846636	0.0709198	0.240259	0.21241
uc002zia / NM_001849	-0.326916	1	0.311939	110.421	74.1457	0.928835	-2.28692	179.606	225.285	-0.484027	1	0.177834	218.38	258.244			0.283596	0.21284	0.230288	0.328679	-0.370207	0.143549	-0.188025	0.390257			-0.0100125	0.966582	0.136137	0.507253	0.245155	0.227395	0.257673	0.213671	0.277665	0.19957	-0.364186	0.0673911	1.57433		-0.00153665	0.980289	-0.0694359	0.299741	0.0317612	0.721914	-0.0139307	0.817785	0.165208
EIF2B2	0.300083	0.000824584	0.000448574	32.7708	14.9399	0.770995	-0.227143	33.0239	26.8222	0.335214	0.00796617	0.00376003	34.7215	27.4106			0.0834106	0.719253	-0.0100125	0.966582	0.234617	0.364719	0	1			-0.150188	0.527378	-0.348219	0.0812839	0.170314	0.405507	-0.25411	0.220293	-0.0396664	0.857392	0.0289037	0.888533	0.529796		0.028487	0.646876	-0.0156306	0.815632	0.135429	0.127457	0.098148	0.103719	0.194709
uc001xrc / NM_014239	0.300083	1.90381e-05	0.000448574	32.7708	14.9399	0.770995	-0.227143	33.0239	26.8222	0.335214	0.0800975	0.00376003	34.7215	27.4106			0.0834106	0.719253	-0.0100125	0.966582	0.234617	0.364719	0	1			-0.150188	0.527378	-0.348219	0.0812839	0.170314	0.405507	-0.25411	0.220293	-0.0396664	0.857392	0.0289037	0.888533	0.529796		0.028487	0.646876	-0.0156306	0.815632	0.135429	0.127457	0.098148	0.103719	0.194709
TJP1	-0.343339	8.86575e-05	4.39741e-05	37.0027	30.3288	0.232251	-0.958471	82.542	104.72	-0.0709508	0.157782	0.111078	88.0972	101.186			-0.0166821	0.942784	0.190238	0.421763	-0.169107	0.516445	-0.34919	0.102438			0.410513	0.072197	0.176129	0.389417	-0.1869	0.360596	0.218883	0.293166	0.37022	0.0820521	-0.294817	0.143721	0.503691		-0.0695037	0.263213	-0.0165324	0.805202	0.0150509	0.866095	-0.0618438	0.305957	0.0236011
uc001zcq / BX640879								0.473106	0.208027				0.857648	0.138639		discarded. too few reads	-0.122413	0.704687	0	1	0.0297044	0.939531	-0.380319	0.199867			0.38865	0.211824	0.290162	0.275639	0.106801	0.693817	0.375809	0.151425	0.107417	0.714733	-0.344423	0.191435	5.35518
uc001zcr / NM_003257	-6	7.68877e-11	2.69094e-07	440.752	121.886	-6	-6	0.0343199	5.00759	-6.51559	0.096261	0.00472758	0	2.56552			-0.579365	0.0483594	-0.129099	0.705201	-0.0456435	0.907177	0.0512092	0.874417			0	1	-0.225279	0.459296	0.114321	0.709982	0.0370078	0.904461	0.34641	0.296665	0	1	4.74708		-0.111345	0.0725283	-0.0443506	0.508049	0.118827	0.181575	-0.100491	0.0956898	-0.2482
uc001zcs / NM_175610	0.106629	4.6103e-05	0.430388	43.7938	35.1002	0.690558	-0.734151	29.4622	27.3632	0.327089	5.19439e-05	0.267197	33.0844	28.2938			-0.0500464	0.82943	0.0700877	0.769048	0.0167583	0.9491	-0.34919	0.102438			0.210263	0.373582	0.116746	0.570061	-0.390791	0.0483874	0.0427476	0.839223	0.264443	0.222711	-0.398871	0.0435417	0.65567		-0.0386525	0.534148	-0.00150294	0.982114	-0.0418922	0.638703	-0.0600497	0.320228	0.0944046
[truncated: 553 more rows]
[truncated: 35 more columns]

## Sheet: src
Samples:	2675	2682	2684	2685	2686	3489	3496	3511	3655	3660	3662	3663	3697	3712	3713	5659	5662	5665	5667	6598	6599	6600	6601	6603	6605	6704
[truncated: 1,411 more rows]
